# Supplementary material for: Poly[(μ6-naphthalene-1,4-dicarboxyl­ato-κ6 O 1:O 1′:O 1′:O 4:O 4′:O 4′)iron(II)]
Source: Acta Crystallogr Sect E Struct Rep Online. 2008 Dec 20;65(Pt 1):m102. doi: 10.1107/S1600536808042669 (PMC2968007; doi:10.1107/S1600536808042669)
Supplement: Supplementary file 1 [file e-65-0m102-sup1.cif]

##############################################################################
###                                                                        ###
###        Electronic paper (Acta Crystallographica Section E)             ###
###                                                                        ###
##############################################################################
#                                                                            #
# This CIF contains the data in a paper accepted for publication in Acta     #
# Crystallographica Section E. It conforms to the requirements of Notes      #
# for Authors for Section E, and has been peer reviewed under the auspices   #
# of the IUCr Commission on Journals.                                        #
#                                                                            #
# Full details of the Crystallographic Information File format               #
# are given in the paper "The Crystallographic Information File (CIF):       #
# a New Standard Archive File for Crystallography" by S. R. Hall, F. H.      #
# Allen and I. D. Brown [Acta Cryst. (1991), A47, 655-685].                  #
#                                                                            #
# The current version of the core CIF dictionary is obtainable from          #
# ftp://ftp.iucr.org/pub/cif_core.dic. The current version number is 2.4.    #
#                                                                            #
# Software is freely available for graphical display of the structure(s) in  #
# this CIF.  For information consult the CIF home page http://www.iucr.org/  #
# cif/home.html                                                              #
#                                                                            #
# This file may be used for bona fide research purposes within the           #
# scientific community so long as proper attribution is given to the journal # 
# article from which it was obtained.                                        #
#                                                                            #
##############################################################################
                                             
data_I
_audit_creation_method     SHELXL-97
_chemical_name_systematic
;
Poly[(\m~6~-naphthalene-1,4-dicarboxylato-
\k^6^\O^1^:O^1'^:O^1'^:O^4^:O^4'^:O^4'^)iron(II)]
;
_chemical_name_common     ?
_chemical_formula_moiety     'C12 H6 Fe O4'
_chemical_formula_sum     'C12 H6 Fe O4'
_chemical_formula_iupac     '[Fe (C12 H6 O4)]'
_chemical_formula_weight     270.02
_chemical_melting_point     ?
_symmetry_cell_setting     Monoclinic
_symmetry_space_group_name_H-M     'P 21/n'
_symmetry_space_group_name_hall     '-P 2yn'
loop_
    _symmetry_equiv_pos_as_xyz
    'x, y, z'
    '-x+1/2, y+1/2, -z+1/2'
    '-x, -y, -z'
    'x-1/2, -y-1/2, z-1/2'
_cell_length_a     4.7863(4)
_cell_length_b     14.8940(9)
_cell_length_c     13.4705(10)
_cell_angle_alpha     90.00
_cell_angle_beta     91.098(9)
_cell_angle_gamma     90.00
_cell_volume     960.10(12)
_cell_formula_units_Z     4
_cell_measurement_reflns_used     8000
_cell_measurement_theta_min     9
_cell_measurement_theta_max     26
_cell_measurement_temperature     170(2)
_exptl_crystal_description     needle
_exptl_crystal_colour     yellow
_exptl_crystal_size_max     0.30
_exptl_crystal_size_mid     0.04
_exptl_crystal_size_min     0.04
_exptl_crystal_density_diffrn     1.868
_exptl_crystal_density_meas     ?
_exptl_crystal_density_method     'not measured'
_exptl_crystal_F_000     544
_exptl_absorpt_coefficient_mu     1.567
_exptl_absorpt_correction_type     none
_exptl_absorpt_process_details     ?
_exptl_absorpt_correction_T_min     ?
_exptl_absorpt_correction_T_max     ?
_diffrn_ambient_temperature     170(2)
_diffrn_radiation_type     MoK\a
_diffrn_radiation_wavelength     0.71073
_diffrn_radiation_source     'fine-focus sealed tube'
_diffrn_radiation_monochromator     graphite
_diffrn_measurement_device_type     'Stoe IPDS-1'
_diffrn_measurement_method     \f
_diffrn_detector_area_resol_mean     ?
_diffrn_reflns_number     13722
_diffrn_reflns_av_R_equivalents     0.0256
_diffrn_reflns_av_sigmaI/netI     0.0136
_diffrn_reflns_theta_min     2.74
_diffrn_reflns_theta_max     28.00
_diffrn_reflns_theta_full     28.00
_diffrn_measured_fraction_theta_max     0.969
_diffrn_measured_fraction_theta_full     0.969
_diffrn_reflns_limit_h_min     -6
_diffrn_reflns_limit_h_max     6
_diffrn_reflns_limit_k_min     -19
_diffrn_reflns_limit_k_max     19
_diffrn_reflns_limit_l_min     -17
_diffrn_reflns_limit_l_max     17
_diffrn_standards_number     ?
_diffrn_standards_interval_count     ?
_diffrn_standards_interval_time     ?
_diffrn_standards_decay_%     ?
_reflns_number_total     2256
_reflns_number_gt     1816
_reflns_threshold_expression     I>2\s(I)
_refine_ls_structure_factor_coef     Fsqd
_refine_ls_matrix_type     full
_refine_ls_R_factor_all     0.0373
_refine_ls_R_factor_gt     0.0298
_refine_ls_wR_factor_gt     0.0826
_refine_ls_wR_factor_ref     0.0871
_refine_ls_goodness_of_fit_ref     1.064
_refine_ls_restrained_S_all     1.064
_refine_ls_number_reflns     2256
_refine_ls_number_parameters     155
_refine_ls_number_restraints     0
_refine_ls_hydrogen_treatment     constr
_refine_ls_weighting_scheme     calc
_refine_ls_weighting_details
         'calc w=1/[\s^2^(Fo^2^)+(0.0535P)^2^+0.4222P] where P=(Fo^2^+2Fc^2^)/3'
_atom_sites_solution_hydrogens     geom
_atom_sites_solution_primary     direct
_atom_sites_solution_secondary     difmap
_refine_ls_shift/su_max     0.002
_refine_ls_shift/su_mean     0.000
_refine_diff_density_max     0.403
_refine_diff_density_min     -0.457
_refine_ls_extinction_method     'SHELXL97 (Sheldrick, 2008)'
_refine_ls_extinction_coef     0.012(3)
_refine_ls_extinction_expression
                                  'Fc^*^=kFc[1+0.001xFc^2^\l^3^/sin(2\q)]^-1/4^'
loop_
    _atom_type_symbol
    _atom_type_description
    _atom_type_scat_dispersion_real
    _atom_type_scat_dispersion_imag
    _atom_type_scat_source
    'C' 'C' 0.0033 0.0016
                         'International Tables Vol C Tables 4.2.6.8 and 6.1.1.4'
    'H' 'H' 0.0000 0.0000
                         'International Tables Vol C Tables 4.2.6.8 and 6.1.1.4'
    'O' 'O' 0.0106 0.0060
                         'International Tables Vol C Tables 4.2.6.8 and 6.1.1.4'
    'Fe' 'Fe' 0.3463 0.8444
                         'International Tables Vol C Tables 4.2.6.8 and 6.1.1.4'
_computing_data_collection     'IPDS (Stoe & Cie, 1998)'
_computing_cell_refinement     'IPDS (Stoe & Cie, 1998)'
_computing_data_reduction     'IPDS (Stoe & Cie, 1998)'
_computing_structure_solution     'SHELXS97 (Sheldrick, 2008)'
_computing_structure_refinement     'SHELXL97 (Sheldrick, 2008)'
_computing_molecular_graphics
                     'SHELXTL (Sheldrick, 2008) and DIAMOND (Brandenburg, 1999)'
_computing_publication_material     'SHELXTL (Sheldrick, 2008)'
loop_
    _atom_site_type_symbol
    _atom_site_label
    _atom_site_fract_x
    _atom_site_fract_y
    _atom_site_fract_z
    _atom_site_U_iso_or_equiv
    _atom_site_adp_type
    _atom_site_calc_flag
    _atom_site_refinement_flags
    _atom_site_occupancy
    _atom_site_disorder_assembly
    _atom_site_disorder_group
    Fe Fe1 0.24998(4) 0.440859(14) 0.501167(14) 0.00529(13) Uani d . 1 . .
    O O1 0.6268(3) 0.44515(7) 0.59098(9) 0.0071(2) Uani d . 1 . .
    O O2 1.0178(2) 0.36165(8) 0.59405(9) 0.0095(2) Uani d . 1 . .
    O O3 -0.0120(2) 0.13335(8) 0.90581(9) 0.0099(2) Uani d . 1 . .
    O O4 0.3838(3) 0.05263(7) 0.90583(9) 0.0067(2) Uani d . 1 . .
    C C1 0.6451(3) 0.31639(10) 0.69582(11) 0.0077(3) Uani d . 1 . .
    C C2 0.6838(4) 0.22537(11) 0.68337(12) 0.0097(3) Uani d . 1 . .
    H H2 0.8026 0.2044 0.6326 0.012 Uiso calc R 1 . .
    C C3 0.5492(4) 0.16326(11) 0.74501(12) 0.0097(3) Uani d . 1 . .
    H H3 0.5782 0.1008 0.7353 0.012 Uiso calc R 1 . .
    C C4 0.3761(3) 0.19163(10) 0.81920(11) 0.0074(3) Uani d . 1 . .
    C C5 0.1863(4) 0.31859(12) 0.91907(13) 0.0165(4) Uani d . 1 . .
    H H5 0.0869 0.2776 0.9593 0.020 Uiso calc R 1 . .
    C C6 0.1788(5) 0.40864(12) 0.94029(14) 0.0233(5) Uani d . 1 . .
    H H6 0.0777 0.4292 0.9959 0.028 Uiso calc R 1 . .
    C C7 0.3198(5) 0.47108(12) 0.88038(13) 0.0199(4) Uani d . 1 . .
    H H7 0.3155 0.5332 0.8963 0.024 Uiso calc R 1 . .
    C C8 0.4628(4) 0.44215(10) 0.79915(13) 0.0135(4) Uani d . 1 . .
    H H8 0.5519 0.4848 0.7579 0.016 Uiso calc R 1 . .
    C C9 0.4798(3) 0.34898(10) 0.77570(11) 0.0081(3) Uani d . 1 . .
    C C10 0.3413(3) 0.28589(11) 0.83760(11) 0.0084(3) Uani d . 1 . .
    C C11 0.7751(3) 0.37880(10) 0.62232(11) 0.0067(3) Uani d . 1 . .
    C C12 0.2371(3) 0.12168(10) 0.88160(11) 0.0067(3) Uani d . 1 . .
loop_
    _atom_site_aniso_label
    _atom_site_aniso_U_11
    _atom_site_aniso_U_22
    _atom_site_aniso_U_33
    _atom_site_aniso_U_12
    _atom_site_aniso_U_13
    _atom_site_aniso_U_23
    Fe1 0.00470(18) 0.00449(16) 0.00679(17) 0.00009(8) 0.00311(10) 0.00003(7)
    O1 0.0072(6) 0.0065(5) 0.0076(5) 0.0000(4) 0.0012(4) 0.0020(4)
    O2 0.0071(6) 0.0088(5) 0.0129(5) 0.0000(4) 0.0048(4) 0.0036(4)
    O3 0.0063(6) 0.0095(5) 0.0139(5) -0.0002(4) 0.0036(4) 0.0044(4)
    O4 0.0071(6) 0.0056(5) 0.0074(5) -0.0002(4) 0.0009(4) 0.0023(4)
    C1 0.0069(7) 0.0085(7) 0.0078(7) -0.0012(6) 0.0011(6) 0.0027(5)
    C2 0.0103(8) 0.0096(7) 0.0094(7) 0.0010(6) 0.0048(6) 0.0017(5)
    C3 0.0116(8) 0.0071(7) 0.0104(7) 0.0008(5) 0.0032(6) 0.0020(6)
    C4 0.0068(8) 0.0071(7) 0.0082(6) -0.0004(5) 0.0009(5) 0.0029(5)
    C5 0.0230(10) 0.0120(8) 0.0150(8) 0.0004(7) 0.0117(7) 0.0020(6)
    C6 0.0367(12) 0.0128(9) 0.0210(9) 0.0038(8) 0.0183(8) -0.0011(7)
    C7 0.0338(11) 0.0089(8) 0.0173(8) 0.0011(7) 0.0100(8) -0.0005(6)
    C8 0.0207(10) 0.0077(8) 0.0122(7) -0.0020(6) 0.0050(7) 0.0011(6)
    C9 0.0084(8) 0.0075(7) 0.0083(7) -0.0003(5) 0.0017(6) 0.0017(5)
    C10 0.0091(8) 0.0081(7) 0.0080(7) 0.0004(5) 0.0025(6) 0.0016(5)
    C11 0.0074(8) 0.0066(7) 0.0061(6) -0.0018(5) 0.0012(5) 0.0000(5)
    C12 0.0076(8) 0.0070(7) 0.0056(6) -0.0011(5) 0.0015(5) 0.0004(5)
loop_
    _geom_bond_atom_site_label_1
    _geom_bond_atom_site_label_2
    _geom_bond_site_symmetry_2
    _geom_bond_distance
    _geom_bond_publ_flag
    Fe1 O3 4_665 2.0557(11) y
    Fe1 O2 1_455 2.0604(11) y
    Fe1 O1 . 2.1533(13) y
    Fe1 O4 4_565 2.1550(13) y
    Fe1 O4 2_556 2.1867(11) y
    Fe1 O1 3_666 2.1908(11) y
    Fe1 Fe1 3_566 2.9712(4) y
    Fe1 Fe1 3_666 2.9724(4) y
    O1 C11 . 1.2835(19) ?
    O2 C11 . 1.256(2) ?
    O3 C12 . 1.254(2) ?
    O4 C12 . 1.2839(19) ?
    C1 C2 . 1.379(2) ?
    C1 C9 . 1.433(2) ?
    C1 C11 . 1.502(2) ?
    C2 C3 . 1.407(2) ?
    C2 H2 . 0.9500 ?
    C3 C4 . 1.377(2) ?
    C3 H3 . 0.9500 ?
    C4 C10 . 1.436(2) ?
    C4 C12 . 1.502(2) ?
    C5 C6 . 1.372(3) ?
    C5 C10 . 1.422(2) ?
    C5 H5 . 0.9500 ?
    C6 C7 . 1.411(3) ?
    C6 H6 . 0.9500 ?
    C7 C8 . 1.371(2) ?
    C7 H7 . 0.9500 ?
    C8 C9 . 1.426(2) ?
    C8 H8 . 0.9500 ?
    C9 C10 . 1.428(2) ?
loop_
    _geom_angle_atom_site_label_1
    _geom_angle_atom_site_label_2
    _geom_angle_atom_site_label_3
    _geom_angle_site_symmetry_1
    _geom_angle_site_symmetry_3
    _geom_angle
    _geom_angle_publ_flag
    O3 Fe1 O2 4_665 1_455 112.54(5) ?
    O3 Fe1 O1 4_665 . 84.19(5) ?
    O2 Fe1 O1 1_455 . 97.55(5) ?
    O3 Fe1 O4 4_665 4_565 96.08(5) ?
    O2 Fe1 O4 1_455 4_565 86.89(5) ?
    O1 Fe1 O4 . 4_565 175.08(4) ?
    O3 Fe1 O4 4_665 2_556 159.92(5) ?
    O2 Fe1 O4 1_455 2_556 85.45(4) ?
    O1 Fe1 O4 . 2_556 84.65(4) ?
    O4 Fe1 O4 4_565 2_556 93.64(4) ?
    O3 Fe1 O1 4_665 3_666 84.50(4) ?
    O2 Fe1 O1 1_455 3_666 160.39(5) ?
    O1 Fe1 O1 . 3_666 93.65(4) ?
    O4 Fe1 O1 4_565 3_666 81.50(4) ?
    O4 Fe1 O1 2_556 3_666 79.61(5) ?
    O3 Fe1 Fe1 4_665 3_566 140.19(4) ?
    O2 Fe1 Fe1 1_455 3_566 84.39(3) ?
    O1 Fe1 Fe1 . 3_566 130.85(3) ?
    O4 Fe1 Fe1 4_565 3_566 47.26(3) ?
    O4 Fe1 Fe1 2_556 3_566 46.37(3) ?
    O1 Fe1 Fe1 3_666 3_566 76.12(3) ?
    O3 Fe1 Fe1 4_665 3_666 81.72(3) ?
    O2 Fe1 Fe1 1_455 3_666 142.14(4) ?
    O1 Fe1 Fe1 . 3_666 47.35(3) ?
    O4 Fe1 Fe1 4_565 3_666 127.79(3) ?
    O4 Fe1 Fe1 2_556 3_666 78.44(3) ?
    O1 Fe1 Fe1 3_666 3_666 46.30(3) ?
    Fe1 Fe1 Fe1 3_566 3_666 107.275(14) ?
    C11 O1 Fe1 . . 127.88(10) ?
    C11 O1 Fe1 . 3_666 129.03(11) ?
    Fe1 O1 Fe1 . 3_666 86.35(4) ?
    C11 O2 Fe1 . 1_655 125.49(10) ?
    C12 O3 Fe1 . 4_566 128.98(10) ?
    C12 O4 Fe1 . 4_666 123.36(10) ?
    C12 O4 Fe1 . 2_546 126.21(10) ?
    Fe1 O4 Fe1 4_666 2_546 86.36(4) ?
    C2 C1 C9 . . 120.12(14) ?
    C2 C1 C11 . . 118.04(13) ?
    C9 C1 C11 . . 121.82(14) ?
    C1 C2 C3 . . 120.69(15) ?
    C1 C2 H2 . . 119.7 ?
    C3 C2 H2 . . 119.7 ?
    C4 C3 C2 . . 121.01(15) ?
    C4 C3 H3 . . 119.5 ?
    C2 C3 H3 . . 119.5 ?
    C3 C4 C10 . . 119.93(14) ?
    C3 C4 C12 . . 118.20(14) ?
    C10 C4 C12 . . 121.83(13) ?
    C6 C5 C10 . . 120.77(16) ?
    C6 C5 H5 . . 119.6 ?
    C10 C5 H5 . . 119.6 ?
    C5 C6 C7 . . 120.69(16) ?
    C5 C6 H6 . . 119.7 ?
    C7 C6 H6 . . 119.7 ?
    C8 C7 C6 . . 120.04(16) ?
    C8 C7 H7 . . 120.0 ?
    C6 C7 H7 . . 120.0 ?
    C7 C8 C9 . . 120.93(15) ?
    C7 C8 H8 . . 119.5 ?
    C9 C8 H8 . . 119.5 ?
    C8 C9 C10 . . 118.82(14) ?
    C8 C9 C1 . . 122.06(14) ?
    C10 C9 C1 . . 119.01(14) ?
    C5 C10 C9 . . 118.68(14) ?
    C5 C10 C4 . . 122.14(14) ?
    C9 C10 C4 . . 119.07(13) ?
    O2 C11 O1 . . 124.47(14) ?
    O2 C11 C1 . . 118.13(14) ?
    O1 C11 C1 . . 117.38(14) ?
    O3 C12 O4 . . 124.25(14) ?
    O3 C12 C4 . . 118.88(14) ?
    O4 C12 C4 . . 116.87(14) ?
data_global
_journal_date_recd_electronic     2008-12-11
_journal_date_accepted     2008-12-15
_journal_name_full     'Acta Crystallographica, Section E'
_journal_year     2009
_journal_volume     65
_journal_issue      1
_journal_page_first     m102
_journal_page_last     m102
_journal_paper_category     QM
_journal_coeditor_code     HY2174
_publ_contact_author
;
      Christian N\"ather
      Institut f\"ur Anorganische Chemie
      Christian-Albrechts-Universit\"at Kiel
      Max-Eyth Str. 2
      D-24098 Kiel
      Germany
;
_publ_contact_author_email     cnaether@ac.uni-kiel.de
_publ_contact_author_fax     '(+)431-880-1520'
_publ_contact_author_phone     '(+)431-880-2092'
_publ_section_title
;\
Poly[(\m~6~-naphthalene-1,4-dicarboxylato-\k^6^<i>O</i>^1^:<i>O</i>^1'^:\
<i>O</i>^1'^:<i>O</i>^4^:<i>O</i>^4'^:<i>O</i>^4'^)iron(II)]
;
loop_
    _publ_author_name
    _publ_author_address
    'Boeckmann, Jan'
;     Institut f\"ur Anorganische Chemie
      Christian-Albrechts-Universit\"at Kiel
      Max-Eyth Strasse 2
      D-24098 Kiel
      Germany
;
    'Je\&s, Inke'
;     Institut f\"ur Anorganische Chemie
      Christian-Albrechts-Universit\"at Kiel
      Max-Eyth Strasse 2
      D-24098 Kiel
      Germany
;
    'N\"ather, Christian'
;     Institut f\"ur Anorganische Chemie
      Christian-Albrechts-Universit\"at Kiel
      Max-Eyth Strasse 2
      D-24098 Kiel
      Germany
;
