# Supplementary material for: Poly[(μ6-naphthalene-1,4-dicarboxyl­ato-κ6 O 1:O 1′:O 1′:O 4:O 4′:O 4′)iron(II)]
Source: Acta Crystallogr Sect E Struct Rep Online. 2008 Dec 20;65(Pt 1):m102. doi: 10.1107/S1600536808042669 (PMC2968007; doi:10.1107/S1600536808042669)
Supplement: Supplementary file 2 [file e-65-0m102-Isup2.hkl]

# 
# h,k,l, Fc-squared, Fo-squared, sigma(Fo-squared) and status flag 
# 
data_I
_shelx_title ' Naphthalene-1,4-dicarboxylate iron(II)' 
_shelx_refln_list_code          4 
_shelx_F_calc_maximum      114.00 
_exptl_crystal_F_000       544.00 
_reflns_d_resolution_high  0.7568 
 
loop_ 
 _symmetry_equiv_pos_as_xyz 
 'x, y, z' 
 '-x+1/2, y+1/2, -z+1/2' 
 '-x, -y, -z' 
 'x-1/2, -y-1/2, z-1/2' 
 
_cell_length_a     4.7863 
_cell_length_b    14.8940 
_cell_length_c    13.4705 
_cell_angle_alpha  90.000 
_cell_angle_beta   91.098 
_cell_angle_gamma  90.000 
 
_shelx_F_squared_multiplier     1.000 
 
loop_ 
 _refln_index_h 
 _refln_index_k 
 _refln_index_l 
 _refln_F_squared_calc 
 _refln_F_squared_meas 
 _refln_F_squared_sigma 
 _refln_observed_status 
   2   0   0     4366.31     3992.02     27.82 o 
   4   0   0     2851.42     2965.30     27.16 o 
   1   1   0      253.14      217.65      8.47 o 
   2   1   0      181.58      159.07      6.57 o 
   3   1   0       54.85       58.07      5.31 o 
   4   1   0       56.96       59.61      4.52 o 
   5   1   0       28.06       25.37      9.09 o 
   0   2   0     3763.41     3074.73     30.67 o 
   1   2   0     2117.85     1877.37     12.76 o 
   2   2   0     2567.85     2398.43     11.64 o 
   3   2   0      854.00      816.21      7.83 o 
   4   2   0     1022.72     1058.44      8.92 o 
   5   2   0     1750.25     1863.14     17.97 o 
   6   2   0     1304.09     1105.36    169.69 o 
   1   3   0      608.58      521.14      8.34 o 
   2   3   0        4.34        2.24      5.16 o 
   3   3   0      120.54      125.00      5.59 o 
   4   3   0        5.38        9.90      6.19 o 
   5   3   0        6.58        3.95      7.07 o 
   6   3   0       84.58       75.01      8.46 o 
   0   4   0     3659.30     3333.81     50.21 o 
   1   4   0     2854.43     2560.08     12.48 o 
   2   4   0     1668.18     1789.59     14.91 o 
   3   4   0     5207.78     5262.45     30.15 o 
   4   4   0     1378.72     1457.60     15.13 o 
   5   4   0     1541.07     1594.12     13.51 o 
   6   4   0        7.98        6.15      9.18 o 
   1   5   0        1.89        2.75      6.74 o 
   2   5   0      189.00      203.93      5.39 o 
   3   5   0      176.36      189.70      6.00 o 
   4   5   0       42.49       43.84      5.17 o 
   5   5   0        5.73        8.42      6.62 o 
   6   5   0        5.54        9.45      9.51 o 
   0   6   0      701.84      594.04     10.25 o 
   1   6   0     5927.91     5846.30     55.76 o 
   2   6   0     4351.15     4259.57     41.04 o 
   3   6   0     7999.37     8461.74     59.95 o 
   4   6   0      308.79      321.06      5.73 o 
   5   6   0     1533.50     1566.35     32.14 o 
   1   7   0        4.37       19.79      4.97 o 
   2   7   0       37.77       46.60      4.90 o 
   3   7   0       13.32       12.92      5.18 o 
   4   7   0        0.14        1.96      3.87 o 
   5   7   0       11.60       17.85      6.60 o 
   0   8   0     8556.82     9228.29     67.51 o 
   1   8   0       33.36       59.92      4.71 o 
   2   8   0     4273.94     4236.20     22.00 o 
   3   8   0       50.15       58.33      4.22 o 
   4   8   0       26.93       24.26      4.17 o 
   5   8   0      821.41      822.26      8.97 o 
   1   9   0        9.91       10.17      4.19 o 
   2   9   0       87.67       81.86      4.23 o 
   3   9   0        7.78        8.14      4.01 o 
   4   9   0      108.99      115.69      4.70 o 
   5   9   0       38.60       32.81      6.68 o 
   0  10   0     7468.65     7739.29     77.55 o 
   1  10   0      768.01      807.38      5.57 o 
   2  10   0       36.58       44.21      3.72 o 
   3  10   0     1853.36     1873.11     17.35 o 
   4  10   0     1955.29     2078.29     12.84 o 
   5  10   0     1604.30     1626.52     10.73 o 
   1  11   0      218.55      219.80      4.95 o 
   2  11   0      206.26      202.70      4.75 o 
   3  11   0        0.41        0.88      3.50 o 
   4  11   0       51.48       53.37      4.44 o 
   5  11   0       21.57       25.23      5.60 o 
   0  12   0     2749.17     2829.69     51.10 o 
   1  12   0     2659.55     2604.27     25.43 o 
   2  12   0      327.65      352.61      4.61 o 
   3  12   0     1327.00     1346.12     13.82 o 
   4  12   0      147.69      152.30      4.69 o 
   5  12   0     1709.59     1429.95     25.35 o 
   1  13   0        2.42       -0.91      3.73 o 
   2  13   0      250.31      249.16      5.89 o 
   3  13   0       15.08       15.86      4.95 o 
   4  13   0        0.65        3.78      4.31 o 
   0  14   0      758.96      714.13      6.68 o 
   1  14   0        7.34       10.20      3.86 o 
   2  14   0       16.36        6.45      4.35 o 
   3  14   0     1373.71     1441.36     15.57 o 
   4  14   0      822.27      768.53     26.73 o 
   1  15   0       88.38       86.66      4.43 o 
   2  15   0        4.30        4.44      4.23 o 
   3  15   0       10.54        7.36      4.01 o 
   4  15   0       67.22       57.58      5.43 o 
   0  16   0     3027.47     3209.07     63.81 o 
   1  16   0        9.12        4.83      4.76 o 
   2  16   0     1310.09     1300.02     16.73 o 
   3  16   0      252.19      250.12      5.34 o 
   1  17   0        0.07        4.84      4.36 o 
   2  17   0        4.14        2.55      4.08 o 
   3  17   0       43.78       39.81      5.73 o 
   0  18   0     1594.96     1625.43     39.26 o 
   1  18   0        1.42        5.45      4.05 o 
   2  18   0     1294.26     1125.18     35.80 o 
   1  19   0        8.14       13.63      5.45 o 
  -5   0   1       15.97       19.51      8.26 o 
  -3   0   1      167.79      179.05      7.34 o 
  -1   0   1      551.04      474.17     12.44 o 
   1   0   1      352.24      306.89     23.97 o 
   3   0   1       16.40       19.73      9.16 o 
  -6   1   1     2684.19     2675.05     79.89 o 
  -5   1   1      337.18      362.28      7.35 o 
  -4   1   1     2213.12     2163.56     13.46 o 
  -3   1   1     1573.76     1661.83     10.84 o 
  -2   1   1     1411.20     1117.26      8.12 o 
  -1   1   1       29.67       28.03      6.58 o 
   2   1   1     4305.14     4117.55     53.97 o 
   3   1   1       14.60       34.68      6.83 o 
   4   1   1     2241.06     2345.30     20.03 o 
   5   1   1     1068.83     1110.26     22.77 o 
  -6   2   1      148.34      133.08      9.20 o 
  -5   2   1       69.63       75.28      5.97 o 
  -4   2   1       14.58       15.59      4.69 o 
  -3   2   1       31.17       26.52      4.94 o 
  -2   2   1       83.94       71.66      4.90 o 
  -1   2   1      598.55      499.98      8.17 o 
   0   2   1     1246.49     1000.56     12.09 o 
   1   2   1      107.30       91.14      9.33 o 
   2   2   1      120.39      110.59      8.74 o 
   3   2   1        4.86        4.72      7.25 o 
   4   2   1       86.27       94.04      6.52 o 
   5   2   1        0.39        0.88      8.12 o 
  -6   3   1       81.41       80.42      8.43 o 
  -5   3   1      640.23      682.73      8.61 o 
  -4   3   1       15.39       20.19      4.49 o 
  -3   3   1     2314.69     2156.04      8.90 o 
  -2   3   1     3004.80     3092.80     17.96 o 
  -1   3   1     1750.90     1527.74     10.92 o 
   0   3   1      171.58      144.10      8.27 o 
   1   3   1     1169.16     1004.14     10.09 o 
   2   3   1     2513.66     2512.18     18.63 o 
   3   3   1     4512.57     4589.16     68.49 o 
   4   3   1       47.24       53.04      6.66 o 
   5   3   1     2397.92     2460.05     31.60 o 
   6   3   1      593.08      459.98    104.24 o 
  -6   4   1       50.53       44.83      8.48 o 
  -5   4   1        3.05        1.88      6.66 o 
  -4   4   1       37.16       40.18      4.50 o 
  -3   4   1        8.97       11.40      4.12 o 
  -2   4   1       14.94       12.59      5.31 o 
  -1   4   1      171.73      149.58      6.63 o 
   0   4   1      417.36      357.78      6.93 o 
   1   4   1       31.94       27.10      6.87 o 
   2   4   1      103.97      112.84      6.02 o 
   3   4   1      178.10      180.96      7.83 o 
   4   4   1        0.08       -0.75      6.80 o 
   5   4   1        9.57        7.16      6.78 o 
   6   4   1       17.87       12.61      9.55 o 
  -6   5   1        1.58        3.17      9.49 o 
  -5   5   1     2689.46     2819.16     13.85 o 
  -4   5   1      676.63      681.66      9.52 o 
  -3   5   1     9442.22    10082.09     38.37 o 
  -2   5   1      863.62      814.59      5.96 o 
  -1   5   1     7118.68     6938.53     36.06 o 
   0   5   1     5002.29     4757.69     33.80 o 
   1   5   1      471.75      351.45      6.98 o 
   2   5   1      591.39      537.46      7.36 o 
   3   5   1     5047.36     5031.14     34.50 o 
   4   5   1      724.78      741.17     14.81 o 
   5   5   1     1390.69     1466.72     11.54 o 
   6   5   1      153.97      132.60     12.41 o 
  -5   6   1        5.58        4.55      6.58 o 
  -4   6   1       29.84       31.73      4.33 o 
  -3   6   1       95.50      105.43      4.83 o 
  -2   6   1       20.07       33.70      5.42 o 
  -1   6   1      129.39      126.61      4.75 o 
   0   6   1      215.74      196.83      6.19 o 
   1   6   1       30.88       26.71      5.04 o 
   2   6   1        7.18       14.21      5.51 o 
   3   6   1       19.69       28.42      5.25 o 
   4   6   1       39.36       41.80      5.60 o 
   5   6   1       19.65       20.58      6.67 o 
  -5   7   1      841.84      839.28      9.87 o 
  -4   7   1      242.89      260.56      5.05 o 
  -3   7   1     2995.81     3034.46     16.90 o 
  -2   7   1     2948.06     2848.07     17.57 o 
  -1   7   1     4864.97     4990.91     39.28 o 
   0   7   1      875.63      729.21      7.81 o 
   1   7   1      589.90      774.40      6.72 o 
   2   7   1     5353.77     5360.41     40.02 o 
   3   7   1     1884.04     1906.37     19.48 o 
   4   7   1       91.48       95.59      6.59 o 
   5   7   1     1026.35     1045.79     13.71 o 
  -5   8   1       13.35       17.27      6.44 o 
  -4   8   1       88.40       89.08      4.31 o 
  -3   8   1      124.85      129.22      4.75 o 
  -2   8   1       70.15       72.64      5.62 o 
  -1   8   1       78.49       98.52      6.00 o 
   0   8   1      203.08      213.79      5.05 o 
   1   8   1       38.08       48.96      4.48 o 
   2   8   1       70.35       77.06      5.17 o 
   3   8   1       38.09       41.05      4.06 o 
   4   8   1        2.15        0.23      4.52 o 
   5   8   1       22.60       20.54      6.60 o 
  -5   9   1       78.72       74.04      5.68 o 
  -4   9   1       72.50       71.41      4.49 o 
  -3   9   1      338.84      339.83      5.65 o 
  -2   9   1     1059.40     1037.35      7.21 o 
  -1   9   1      405.11      459.38      7.61 o 
   0   9   1     6311.18     6241.99     39.12 o 
   1   9   1       51.55       60.02      4.52 o 
   2   9   1     5820.82     6005.79     40.60 o 
   3   9   1      398.51      398.29      5.44 o 
   4   9   1     1378.61     1496.80     11.03 o 
   5   9   1      126.08      124.43      6.12 o 
  -5  10   1      138.97      123.64      5.74 o 
  -4  10   1        9.43       14.29      4.38 o 
  -3  10   1        5.70        2.47      4.23 o 
  -2  10   1        4.98        0.56      4.50 o 
  -1  10   1       12.51       19.58      5.47 o 
   0  10   1       23.47       23.19      4.37 o 
   1  10   1      140.56      138.37      4.84 o 
   2  10   1      134.75      141.12      4.12 o 
   3  10   1        0.02        0.81      3.70 o 
   4  10   1       53.19       61.13      4.60 o 
   5  10   1       14.13       12.48      6.69 o 
  -5  11   1     1169.92     1075.02     70.68 o 
  -4  11   1     2149.65     2239.38     13.45 o 
  -3  11   1     1142.69     1170.37     12.22 o 
  -2  11   1     1371.82     1395.23      9.21 o 
  -1  11   1     4976.32     5082.33     19.41 o 
   0  11   1     5343.88     5424.25     37.13 o 
   1  11   1     1543.07     1502.84      9.16 o 
   2  11   1       60.56       61.42      4.49 o 
   3  11   1     4169.17     4239.48     28.67 o 
   4  11   1      183.38      192.22      5.42 o 
   5  11   1      610.59      570.01     10.42 o 
  -5  12   1        4.42       -0.15      7.18 o 
  -4  12   1       35.33       43.00      4.05 o 
  -3  12   1       14.27       15.28      3.70 o 
  -2  12   1      162.05      163.64      4.91 o 
  -1  12   1      203.31      227.82      6.71 o 
   0  12   1        3.42       -4.48      4.48 o 
   1  12   1        1.92       -1.17      3.72 o 
   2  12   1      533.02      533.17      5.20 o 
   3  12   1      433.58      439.28      9.49 o 
   4  12   1       32.14       34.27      4.18 o 
  -4  13   1        7.19        9.20      4.56 o 
  -3  13   1     3374.35     3605.46     37.32 o 
  -2  13   1      258.65      241.58      4.38 o 
  -1  13   1     1800.69     1717.74     22.17 o 
   0  13   1      107.96       92.78      4.80 o 
   1  13   1     1690.38     1697.07     18.53 o 
   2  13   1      349.44      322.44      4.65 o 
   3  13   1     1033.68     1120.33      6.49 o 
   4  13   1       61.83       73.44      4.22 o 
  -4  14   1       19.92       18.17      4.37 o 
  -3  14   1       31.16       26.70      5.07 o 
  -2  14   1        0.02        9.71      4.24 o 
  -1  14   1       12.27        8.39      3.45 o 
   0  14   1       14.49       17.71      4.46 o 
   1  14   1       18.76       20.14      4.60 o 
   2  14   1        4.89        5.31      4.80 o 
   3  14   1       50.07       50.16      4.34 o 
   4  14   1        0.09        0.26      3.79 o 
  -4  15   1     1011.45      937.96     34.49 o 
  -3  15   1      875.20      896.08      9.50 o 
  -2  15   1      294.73      322.12      5.89 o 
  -1  15   1      287.57      313.87      4.44 o 
   0  15   1     3953.64     3945.59     27.55 o 
   1  15   1       72.87       71.56      4.00 o 
   2  15   1     1564.84     1619.42      9.07 o 
   3  15   1      637.46      682.61      6.03 o 
   4  15   1      686.39      597.94     21.68 o 
  -3  16   1       24.16       20.10      5.14 o 
  -2  16   1        0.44       -2.86      5.04 o 
  -1  16   1       26.61       22.59      5.69 o 
   0  16   1       43.33       48.76      4.64 o 
   1  16   1        1.25       -0.30      4.79 o 
   2  16   1       43.42       36.49      4.79 o 
   3  16   1        2.25        1.64      4.43 o 
  -3  17   1        0.34        1.02      4.87 o 
  -2  17   1     1510.32     1428.89     14.99 o 
  -1  17   1      141.31      150.38      4.06 o 
   0  17   1     3145.80     3364.15     42.44 o 
   1  17   1      335.32      344.77      4.39 o 
   2  17   1     3190.14     3138.65     19.77 o 
   3  17   1      145.03      137.10      5.89 o 
  -2  18   1        0.96        8.05      4.15 o 
  -1  18   1       83.33       91.12      6.67 o 
   0  18   1       11.30       15.19      4.67 o 
   1  18   1       44.68       54.42      6.12 o 
   2  18   1       15.74       16.54      5.01 o 
  -1  19   1      462.13      458.15      9.24 o 
   0  19   1      576.15      452.08     13.81 o 
   1  19   1      141.15      132.74      9.40 o 
  -6   0   2     2708.03     2475.28     58.84 o 
  -4   0   2     3886.97     3871.75     53.87 o 
  -2   0   2      498.81      315.19      8.25 o 
   0   0   2     3849.26     3229.88     22.36 o 
  -6   1   2        0.35        1.86      6.81 o 
  -5   1   2      135.49      131.95      5.01 o 
  -4   1   2       16.28       16.39      4.26 o 
  -3   1   2       15.51       15.86      4.47 o 
  -2   1   2       37.29       32.82      4.60 o 
  -1   1   2      141.77      129.49      6.15 o 
   0   1   2     1513.20     1245.08     11.43 o 
   1   1   2     3327.13     3085.04     31.74 o 
   2   1   2       14.96       15.37     10.26 o 
   3   1   2        0.22        0.81      8.56 o 
   4   1   2        3.89       -0.41      6.75 o 
  -6   2   2      538.94      522.40     20.43 o 
  -5   2   2      124.58      119.98      5.14 o 
  -4   2   2      758.41      759.01      6.25 o 
  -3   2   2     9363.09    10398.60     77.64 o 
  -2   2   2     2730.21     2673.57     12.07 o 
  -1   2   2     1385.42     1171.97     10.11 o 
   2   2   2     6420.58     6286.88     24.95 o 
   3   2   2       83.84       69.35      9.09 o 
   4   2   2      273.46      255.82      8.14 o 
   5   2   2     1982.49     2076.39     35.44 o 
  -6   3   2       44.51       39.07      7.03 o 
  -5   3   2      111.65      115.17      4.97 o 
  -4   3   2       12.49       11.96      4.43 o 
  -3   3   2       49.10       50.73      4.80 o 
  -2   3   2      100.08      102.28      4.86 o 
  -1   3   2        6.26        5.30      5.84 o 
   0   3   2      609.66      526.02      9.00 o 
   1   3   2       14.20        6.64      6.63 o 
   2   3   2       53.31       46.14      8.23 o 
   3   3   2       80.23       82.12      8.42 o 
   4   3   2       76.98       75.78      7.10 o 
   5   3   2        6.61        9.92      8.23 o 
  -6   4   2       80.18       83.60      9.93 o 
  -5   4   2     2024.78     2129.39      9.14 o 
  -4   4   2      538.75      505.73      5.40 o 
  -3   4   2     5685.32     5792.65     35.59 o 
  -2   4   2      879.97      962.93      6.64 o 
  -1   4   2     8171.89     7615.39     30.78 o 
   0   4   2       79.33       78.59      6.32 o 
   1   4   2     1687.19     1393.24      9.67 o 
   2   4   2      530.80      527.57      8.10 o 
   3   4   2     4430.68     4563.46     52.82 o 
   4   4   2      666.71      669.34      9.33 o 
   5   4   2     2718.22     2821.23     22.68 o 
   6   4   2       50.46       26.70     12.99 o 
  -6   5   2        0.22       -1.01      8.16 o 
  -5   5   2       10.23        7.59      4.84 o 
  -4   5   2        7.22        9.27      4.00 o 
  -3   5   2        3.53        2.30      4.60 o 
  -2   5   2      177.96      175.67      5.35 o 
  -1   5   2      148.84      149.36      5.57 o 
   0   5   2      118.53      109.33      5.35 o 
   1   5   2       15.24       15.73      5.95 o 
   2   5   2        0.97       -1.81      4.91 o 
   3   5   2       22.00       27.08      6.29 o 
   4   5   2       88.09       91.88      6.51 o 
   5   5   2        7.59       10.93      7.71 o 
   6   5   2        0.06        1.46      9.27 o 
  -5   6   2      999.28      982.35      8.17 o 
  -4   6   2      386.31      395.23      5.01 o 
  -3   6   2     1732.19     1686.06      8.32 o 
  -2   6   2      896.13      768.86      5.99 o 
  -1   6   2    10811.80    11194.31     55.11 o 
   0   6   2     6107.75     6344.31     28.90 o 
   1   6   2       15.29       32.79      5.34 o 
   2   6   2     1237.89     1208.80      8.26 o 
   3   6   2     2943.80     3044.59     23.34 o 
   4   6   2      547.04      557.24      8.11 o 
   5   6   2      890.10      885.55     22.90 o 
  -5   7   2        0.42        4.73      4.60 o 
  -4   7   2       17.68       15.76      4.01 o 
  -3   7   2       17.52       20.26      4.48 o 
  -2   7   2       39.51       49.79      4.50 o 
  -1   7   2        2.92       -0.08      4.84 o 
   0   7   2      353.50      370.80      5.47 o 
   1   7   2       55.96       51.88      5.32 o 
   2   7   2        9.62        9.10      4.97 o 
   3   7   2        3.23       -0.78      5.08 o 
   4   7   2        1.87        8.95      6.25 o 
   5   7   2        8.62        5.12      6.59 o 
  -5   8   2      111.48      106.39      4.89 o 
  -4   8   2     1246.76     1300.55      7.74 o 
  -3   8   2     1548.37     1571.69      8.60 o 
  -2   8   2     2005.95     1946.28     16.32 o 
  -1   8   2        0.30        9.40      4.54 o 
   0   8   2     2999.16     2765.09     16.70 o 
   1   8   2      334.92      331.60      5.89 o 
   2   8   2    10265.11    11364.38     87.12 o 
   3   8   2        5.61        3.72      4.54 o 
   4   8   2     1632.16     1641.93     14.21 o 
   5   8   2       37.55       41.63      6.66 o 
  -5   9   2       30.67       27.14      5.01 o 
  -4   9   2       80.86       80.49      4.92 o 
  -3   9   2       14.46       10.25      3.82 o 
  -2   9   2       30.28       24.32      3.87 o 
  -1   9   2        2.26        1.45      5.05 o 
   0   9   2       35.19       44.79      4.52 o 
   1   9   2      151.07      171.44      4.71 o 
   2   9   2      104.06      105.54      5.17 o 
   3   9   2        0.46       -3.42      4.25 o 
   4   9   2        0.29       -2.31      4.88 o 
   5   9   2       48.13       43.88      6.72 o 
  -5  10   2      554.68      539.25      6.38 o 
  -4  10   2      549.21      576.20      6.16 o 
  -3  10   2     2803.65     2924.97     20.83 o 
  -2  10   2      960.23      937.27      6.83 o 
  -1  10   2     6933.48     7267.77     57.07 o 
   0  10   2     2853.39     2872.38     21.63 o 
   1  10   2       91.67       75.36      4.19 o 
   2  10   2     5046.18     5160.44     29.34 o 
   3  10   2      203.13      206.96      4.82 o 
   4  10   2      163.27      170.63      5.86 o 
   5  10   2      140.52      128.12      6.29 o 
  -5  11   2       37.11       26.41      5.46 o 
  -4  11   2       35.12       38.19      5.07 o 
  -3  11   2      124.86      126.75      5.14 o 
  -2  11   2       10.70       12.30      4.34 o 
  -1  11   2      187.43      186.13      4.92 o 
   0  11   2      189.62      190.39      5.59 o 
   1  11   2       14.50        9.59      4.86 o 
   2  11   2       71.56       68.40      4.50 o 
   3  11   2      408.96      412.04      4.60 o 
   4  11   2       27.24       32.95      4.71 o 
   5  11   2       14.61       15.09      6.91 o 
  -4  12   2      177.79      188.26      4.79 o 
  -3  12   2     3524.43     3775.92     34.67 o 
  -2  12   2      588.45      584.05      5.57 o 
  -1  12   2       92.50      121.12      5.00 o 
   0  12   2      520.63      538.17      6.15 o 
   1  12   2     1920.10     1923.59     10.12 o 
   2  12   2      382.34      356.10      7.54 o 
   3  12   2     1724.32     1909.60     10.29 o 
   4  12   2      182.67      176.92      5.01 o 
  -4  13   2       65.79       67.39      3.98 o 
  -3  13   2        1.78        5.20      4.21 o 
  -2  13   2      276.44      269.83      5.09 o 
  -1  13   2       89.37      101.87      3.56 o 
   0  13   2        5.40        3.05      4.83 o 
   1  13   2       13.90       15.74      3.38 o 
   2  13   2       18.02       14.46      4.36 o 
   3  13   2      136.58      136.81      4.57 o 
   4  13   2       70.71       65.85      4.25 o 
  -4  14   2      144.23      124.28      6.34 o 
  -3  14   2     2631.73     2713.00     19.26 o 
  -2  14   2      107.29      118.24      4.46 o 
  -1  14   2     2015.55     1972.42     14.96 o 
   0  14   2      391.67      432.02      4.82 o 
   1  14   2     1126.01     1147.54      5.15 o 
   2  14   2      406.23      398.94      5.85 o 
   3  14   2      131.42      150.70      5.36 o 
   4  14   2      182.99      175.87      6.79 o 
  -4  15   2       30.48       23.16      6.16 o 
  -3  15   2       17.79       24.38      4.10 o 
  -2  15   2       19.88       23.06      4.01 o 
  -1  15   2      119.46      111.29      4.25 o 
   0  15   2        1.63        2.89      4.10 o 
   1  15   2        0.15        6.00      4.26 o 
   2  15   2       39.51       43.51      3.73 o 
   3  15   2       36.39       29.44      4.84 o 
   4  15   2        7.99        9.27      9.26 o 
  -3  16   2      237.92      232.47      4.36 o 
  -2  16   2      699.35      749.50      5.35 o 
  -1  16   2      675.87      698.90      8.06 o 
   0  16   2     2035.12     2164.14     13.73 o 
   1  16   2      111.55      105.82      5.68 o 
   2  16   2     1169.95     1153.91     21.09 o 
   3  16   2      364.16      344.72      5.23 o 
  -3  17   2       26.41       30.04      5.40 o 
  -2  17   2        5.87        6.19      4.08 o 
  -1  17   2        6.28        0.78      4.52 o 
   0  17   2        3.61        8.34      4.69 o 
   1  17   2       49.50       54.97      4.21 o 
   2  17   2       23.68       31.78      5.32 o 
   3  17   2        5.81        1.75      5.65 o 
  -2  18   2      833.72      742.91      9.88 o 
  -1  18   2      307.86      316.19      5.29 o 
   0  18   2      551.24      496.17     15.39 o 
   1  18   2      382.35      388.74      9.35 o 
   2  18   2     1910.64     1864.55     27.22 o 
  -1  19   2       40.70       46.19      4.88 o 
   0  19   2       37.48       43.35      5.13 o 
   1  19   2        0.63        8.63      4.53 o 
  -5   0   3       13.15       13.22      6.12 o 
  -3   0   3        0.03        0.61      6.19 o 
  -1   0   3      333.74      294.84      8.62 o 
   3   0   3        9.15       14.06     16.19 o 
  -6   1   3      882.98      805.00     18.65 o 
  -5   1   3      405.24      403.30      5.05 o 
  -4   1   3     4303.63     4350.13     27.87 o 
  -3   1   3     1444.15     1424.51      8.26 o 
  -2   1   3      168.68      105.75      4.67 o 
  -1   1   3      367.24      272.19      5.61 o 
   0   1   3     5043.24     4421.71     14.32 o 
   3   1   3        7.82        4.23      8.44 o 
   4   1   3     1055.71     1064.03     24.28 o 
  -6   2   3        6.38        6.85      5.16 o 
  -5   2   3       51.30       50.69      4.71 o 
  -4   2   3       51.01       46.35      4.22 o 
  -3   2   3        1.64       -0.92      4.37 o 
  -2   2   3       75.35       75.99      4.55 o 
  -1   2   3       90.37       81.59      5.39 o 
   0   2   3      768.20      649.68      7.76 o 
   1   2   3       49.97       37.51      7.55 o 
   2   2   3      722.89      748.48     23.79 o 
   3   2   3       29.02       27.17      7.20 o 
   4   2   3       29.68       25.86      6.86 o 
  -6   3   3     1446.01     1493.44     15.51 o 
  -5   3   3      907.30     1000.10      8.39 o 
  -4   3   3      220.77      222.02      4.79 o 
  -3   3   3     8262.97     8762.38     34.35 o 
  -2   3   3     1475.75     1506.33      7.44 o 
  -1   3   3     2856.66     2451.42      9.19 o 
   0   3   3     5591.51     5267.00     59.60 o 
   1   3   3     5362.12     4939.48     27.94 o 
   2   3   3     1351.03     1416.39     14.07 o 
   3   3   3      578.59      519.35     10.35 o 
   4   3   3      822.71      818.00      9.87 o 
   5   3   3     4773.35     5011.95     93.28 o 
  -6   4   3       59.91       50.38      6.87 o 
  -5   4   3        6.88       13.64      4.65 o 
  -4   4   3        0.22       -0.60      3.77 o 
  -3   4   3        0.36        1.10      4.62 o 
  -2   4   3       66.88       60.25      4.23 o 
  -1   4   3        3.03        3.67      4.51 o 
   0   4   3      127.13      114.69      5.82 o 
   1   4   3        2.50       -0.10      5.25 o 
   2   4   3      285.16      291.36      6.66 o 
   3   4   3       16.67       17.81      7.09 o 
   4   4   3       29.36       27.81      6.03 o 
   5   4   3       60.07       64.58      7.86 o 
  -6   5   3      375.74      291.54     49.04 o 
  -5   5   3     1732.68     1786.29      8.88 o 
  -4   5   3       23.88       26.12      4.27 o 
  -3   5   3     2092.49     2073.58     11.37 o 
  -2   5   3      169.45      207.30      4.45 o 
   0   5   3       23.69       13.50      4.81 o 
   1   5   3       35.11       77.14      5.53 o 
   2   5   3      148.44      138.45      5.20 o 
   3   5   3     2522.60     2516.99     14.39 o 
   4   5   3        5.05        4.33      6.60 o 
   5   5   3      609.19      621.59     14.89 o 
  -5   6   3        0.00        0.14      4.76 o 
  -4   6   3        0.00       -3.84      4.32 o 
  -3   6   3       36.78       41.28      4.03 o 
  -2   6   3        5.99       -0.88      4.77 o 
  -1   6   3       93.35      105.27      6.00 o 
   0   6   3      140.89      143.23      5.05 o 
   1   6   3       44.00       54.89      5.86 o 
   2   6   3      216.70      226.80      5.93 o 
   3   6   3       32.41       43.27      6.27 o 
   4   6   3       41.63       48.35      6.23 o 
   5   6   3        7.51        5.00      6.56 o 
  -5   7   3       75.97       84.72      4.46 o 
  -4   7   3     1003.61     1091.51      7.76 o 
  -3   7   3      448.90      445.27      5.74 o 
  -2   7   3     1678.90     1661.24     11.26 o 
  -1   7   3     3389.47     3391.43     21.00 o 
   0   7   3     6340.67     6548.12     64.76 o 
   1   7   3     1116.53     1137.12      9.52 o 
   2   7   3     6231.54     6676.71     48.03 o 
   3   7   3       10.61       13.72      5.18 o 
   4   7   3     3549.52     3553.83     16.56 o 
   5   7   3       79.19       78.45      6.86 o 
  -5   8   3        0.02        1.00      4.26 o 
  -4   8   3        0.09        0.02      3.46 o 
  -3   8   3       13.89       13.68      3.88 o 
  -2   8   3        5.33        2.09      4.29 o 
  -1   8   3        6.60        4.24      4.02 o 
   0   8   3       27.09       34.64      5.37 o 
   1   8   3      328.16      361.77      6.41 o 
   2   8   3        6.12        8.30      4.35 o 
   3   8   3        0.78       -1.99      4.69 o 
   4   8   3        2.46       -0.81      6.36 o 
   5   8   3       12.16        7.02      6.59 o 
  -5   9   3      106.53      103.45      4.93 o 
  -4   9   3     4520.72     4758.30     24.61 o 
  -3   9   3     1484.79     1515.70     16.27 o 
  -2   9   3      355.35      348.24      4.86 o 
  -1   9   3      989.50      946.85     10.34 o 
   0   9   3     3346.66     3293.78     26.04 o 
   1   9   3       78.26       85.37      5.66 o 
   2   9   3     5335.67     5405.86     62.16 o 
   3   9   3      979.83      941.74      7.47 o 
   4   9   3     2621.25     2778.44     81.27 o 
   5   9   3      224.66      217.94      7.37 o 
  -5  10   3        0.65       -1.06      5.24 o 
  -4  10   3        2.29        1.25      5.08 o 
  -3  10   3      114.16      111.87      4.25 o 
  -2  10   3        9.26       14.11      4.18 o 
  -1  10   3       87.37       81.99      4.17 o 
   0  10   3       73.36       76.68      5.15 o 
   1  10   3        3.13        1.25      4.24 o 
   2  10   3        0.49        6.29      4.55 o 
   3  10   3      164.17      160.97      4.64 o 
   4  10   3       40.69       45.07      6.00 o 
   5  10   3       51.53       47.37      6.69 o 
  -5  11   3      676.05      604.52     18.46 o 
  -4  11   3      706.15      735.62      6.06 o 
  -3  11   3     1854.60     1937.60      7.39 o 
  -2  11   3      382.15      400.07      4.57 o 
  -1  11   3      430.81      470.32      5.70 o 
   0  11   3     2769.48     2749.14     28.53 o 
   1  11   3      868.60      832.07      8.06 o 
   2  11   3     2400.68     2348.99     11.73 o 
   3  11   3      149.68      162.40      3.93 o 
   4  11   3       15.78       16.30      5.33 o 
   5  11   3     1391.01     1231.12     11.10 o 
  -4  12   3       70.18       71.40      4.27 o 
  -3  12   3       14.75       15.85      4.59 o 
  -2  12   3        4.87        8.34      3.61 o 
  -1  12   3      138.56      119.82      5.36 o 
   0  12   3      139.66      136.84      5.47 o 
   1  12   3        2.80        8.69      4.66 o 
   2  12   3        0.27       -1.66      4.46 o 
   3  12   3      115.54      119.27      4.79 o 
   4  12   3      185.05      170.50      5.37 o 
  -4  13   3        3.39        2.26      4.17 o 
  -3  13   3     4673.16     4957.89     20.19 o 
  -2  13   3       19.98       24.95      3.80 o 
  -1  13   3     3221.05     3421.99     18.47 o 
   0  13   3      922.10      822.17      9.91 o 
   1  13   3     3401.63     3412.01     29.69 o 
   2  13   3      308.32      311.33      4.37 o 
   3  13   3      180.73      229.10      5.27 o 
   4  13   3        7.09       12.27      4.46 o 
  -4  14   3        1.67        4.54      4.46 o 
  -3  14   3       12.48       10.68      4.13 o 
  -2  14   3       27.02       18.64      4.34 o 
  -1  14   3      281.44      276.48      8.65 o 
   0  14   3      233.12      198.00      4.74 o 
   1  14   3       23.73       24.66      3.41 o 
   2  14   3        2.04       13.97      4.82 o 
   3  14   3        0.30        0.24      4.82 o 
   4  14   3        4.46        6.99      4.89 o 
  -3  15   3      252.25      217.65      5.01 o 
  -2  15   3      524.68      545.38     13.14 o 
  -1  15   3     2316.27     2378.50     20.98 o 
   0  15   3      376.99      396.08      5.43 o 
   1  15   3      418.43      464.15      7.00 o 
   2  15   3      681.80      738.98      5.88 o 
   3  15   3      724.13      749.10     13.78 o 
  -3  16   3       90.04       84.77      4.03 o 
  -2  16   3        1.58        1.99      4.62 o 
  -1  16   3       25.25       20.42      4.49 o 
   0  16   3        7.20        6.61      5.50 o 
   1  16   3       33.09       30.91      3.84 o 
   2  16   3        4.21        1.57      4.14 o 
   3  16   3        0.01       -2.34      4.74 o 
  -3  17   3        1.12        3.73     10.01 o 
  -2  17   3      252.76      233.58      5.86 o 
  -1  17   3       84.36       91.43      4.79 o 
   0  17   3      655.84      646.48      7.66 o 
   1  17   3      159.48      152.89      5.70 o 
   2  17   3     1279.08     1247.77     13.90 o 
  -2  18   3       26.39        2.56      7.52 o 
  -1  18   3        4.21        6.33      3.86 o 
   0  18   3        0.44       -1.39      4.94 o 
   1  18   3       19.64       18.65      4.53 o 
   2  18   3        4.41       10.05      5.43 o 
  -1  19   3     1329.57     1262.76     41.39 o 
   0  19   3     1432.21     1460.19     45.98 o 
   1  19   3      737.87      700.94     15.73 o 
  -6   0   4     1921.56     1830.66     66.87 o 
  -4   0   4     5109.40     5198.53     46.97 o 
  -2   0   4     4867.06     5031.65     27.27 o 
   0   0   4      142.61      173.39      9.86 o 
   2   0   4      151.56       97.23     10.56 o 
  -6   1   4        7.64        7.38      5.82 o 
  -5   1   4       95.11       97.10      4.44 o 
  -4   1   4        0.63        0.32      4.02 o 
  -3   1   4        7.31        4.84      4.33 o 
  -2   1   4       85.06       99.09      5.11 o 
  -1   1   4      147.77      133.13      5.31 o 
   0   1   4      252.89      206.16      5.83 o 
   1   1   4      170.25      141.19      5.86 o 
   2   1   4     1171.40     1249.06     10.85 o 
   3   1   4      165.44      170.59      8.34 o 
  -6   2   4     1141.72     1157.16     18.93 o 
  -5   2   4     1406.75     1476.53     12.99 o 
  -4   2   4      878.63      861.59      9.10 o 
  -3   2   4     4169.32     4202.57     18.90 o 
  -2   2   4        8.71        9.31      4.07 o 
  -1   2   4     8648.83     8335.41     45.35 o 
   0   2   4     1307.00     1080.48      7.69 o 
   1   2   4     7114.95     6974.01     41.02 o 
   3   2   4      359.11      385.68      9.80 o 
   4   2   4     3143.63     3192.52     27.83 o 
  -6   3   4        0.43       -0.40      5.30 o 
  -5   3   4       95.79       97.76      4.62 o 
  -4   3   4       97.01       92.42      4.16 o 
  -3   3   4      108.32      111.12      3.77 o 
  -2   3   4       27.85       42.58      4.30 o 
  -1   3   4      106.53      105.28      4.23 o 
   0   3   4       65.04       61.52      6.23 o 
   1   3   4       60.74       54.47      6.17 o 
   2   3   4       28.81       26.17      6.79 o 
   3   3   4       60.37       55.69      7.73 o 
   4   3   4       24.34       16.04      6.10 o 
   5   3   4       18.31       18.57      7.92 o 
  -6   4   4      129.78      126.19      5.87 o 
  -5   4   4      204.37      215.10      5.14 o 
  -4   4   4      744.47      742.77      5.25 o 
  -3   4   4     3248.79     3298.20     12.09 o 
  -2   4   4       48.88       59.27      4.28 o 
   0   4   4      530.31      469.97      6.71 o 
   1   4   4     3576.98     3259.54     19.73 o 
   2   4   4       20.57       26.30      6.13 o 
   3   4   4     1655.95     1666.00     25.48 o 
   4   4   4      679.48      670.30      9.40 o 
   5   4   4     1655.25     1687.00     19.06 o 
  -5   5   4       11.80       12.02      4.83 o 
  -4   5   4       17.23       21.45      3.65 o 
  -3   5   4        9.70       13.49      4.23 o 
  -2   5   4       33.70       44.27      4.93 o 
  -1   5   4        0.93       -3.32      4.62 o 
   0   5   4       61.85       62.78      5.53 o 
   1   5   4       15.52        9.39      5.32 o 
   2   5   4        7.09        7.28      5.93 o 
   3   5   4       15.10       16.09      5.95 o 
   4   5   4       24.63       28.66      5.75 o 
   5   5   4       52.07       48.16      7.18 o 
  -5   6   4     1249.64     1244.03     10.28 o 
  -4   6   4     1037.87     1058.52      5.67 o 
  -3   6   4      165.19      163.73      4.09 o 
  -2   6   4     1094.06     1104.00      8.42 o 
  -1   6   4     5813.89     5537.88     51.82 o 
   0   6   4     1110.09      999.13      7.28 o 
   1   6   4       42.64       73.18      5.65 o 
   2   6   4     2935.37     3184.91     34.07 o 
   3   6   4      208.25      195.39      7.48 o 
   4   6   4      822.85      808.66      8.57 o 
   5   6   4      175.56      166.75      7.40 o 
  -5   7   4       44.48       45.58      4.88 o 
  -4   7   4        1.60        4.95      3.74 o 
  -3   7   4        0.13        5.93      3.91 o 
  -2   7   4        2.82        3.04      4.06 o 
  -1   7   4       35.27       26.80      4.15 o 
   0   7   4      169.64      183.01      4.81 o 
   1   7   4      143.89      167.55      5.27 o 
   2   7   4      160.89      172.95      5.16 o 
   3   7   4        8.57        9.59      4.93 o 
   4   7   4       39.25       36.34      6.05 o 
   5   7   4        3.28       -0.08      6.53 o 
  -5   8   4       31.47       28.14      4.28 o 
  -4   8   4     5133.17     5404.07     20.47 o 
  -3   8   4      170.92      160.76      4.61 o 
  -2   8   4     3714.10     3715.85     27.06 o 
  -1   8   4       19.88       21.97      4.19 o 
   0   8   4     6622.18     6619.62     51.49 o 
   1   8   4      337.52      344.15      5.43 o 
   2   8   4     2003.35     1960.36     11.01 o 
   3   8   4       20.32       24.83      4.04 o 
   4   8   4     4622.72     4968.03     46.38 o 
   5   8   4      239.80      246.26     12.49 o 
  -5   9   4        9.31        5.36      4.75 o 
  -4   9   4       87.13       93.36      4.44 o 
  -3   9   4       16.84       26.11      3.73 o 
  -2   9   4       25.35       28.69      4.00 o 
  -1   9   4        0.09        1.77      3.82 o 
   0   9   4       55.55       51.98      4.78 o 
   1   9   4      126.96      123.96      4.39 o 
   2   9   4        0.58        1.90      4.85 o 
   3   9   4        7.19        5.57      3.97 o 
   4   9   4        0.31       -2.33      7.29 o 
   5   9   4       41.67       40.12      6.72 o 
  -5  10   4      490.79      434.09      8.74 o 
  -4  10   4     1131.71     1247.53      9.59 o 
  -3  10   4      145.25      144.69      3.59 o 
  -2  10   4      243.53      259.39      4.22 o 
  -1  10   4     1521.47     1497.29     15.05 o 
   0  10   4     1618.56     1511.30      8.49 o 
   1  10   4      294.91      282.76      5.49 o 
   2  10   4     5521.11     5616.71     40.65 o 
   3  10   4      491.35      512.13      5.51 o 
   4  10   4     2474.72     2549.42     37.72 o 
   5  10   4       46.29       51.45     10.45 o 
  -5  11   4       28.28       20.47      5.36 o 
  -4  11   4        4.19       -3.09      4.71 o 
  -3  11   4       42.38       48.97      3.80 o 
  -2  11   4      229.71      222.55      4.19 o 
  -1  11   4       32.22       34.00      4.02 o 
   0  11   4       51.78       49.03      4.26 o 
   1  11   4      121.70      124.39      4.24 o 
   2  11   4        0.32       -3.26      3.74 o 
   3  11   4      179.98      166.42      4.40 o 
   4  11   4      297.16      298.98      5.60 o 
   5  11   4       18.23       12.03      6.69 o 
  -4  12   4        3.32        3.23      4.95 o 
  -3  12   4     2287.77     2346.40     27.27 o 
  -2  12   4       11.11       28.75      4.55 o 
  -1  12   4     5438.46     5710.31     22.16 o 
   0  12   4     1260.80     1402.52      6.52 o 
   1  12   4     1568.21     1665.79     10.50 o 
   2  12   4      350.15      362.41      4.89 o 
   3  12   4      170.01      205.18      4.92 o 
   4  12   4        4.03       -0.99      5.21 o 
  -4  13   4        6.05        3.55      4.59 o 
  -3  13   4        0.34       -0.82      5.11 o 
  -2  13   4        0.02       -1.81      3.30 o 
  -1  13   4       13.64       14.24      4.47 o 
   0  13   4      580.55      555.98      8.45 o 
   1  13   4        0.77        2.64      4.12 o 
   2  13   4       28.73       26.96      4.00 o 
   3  13   4       78.30       81.91      5.02 o 
   4  13   4       59.20       60.99      4.79 o 
  -4  14   4      304.03      312.22      5.74 o 
  -3  14   4     1478.22     1486.15      6.66 o 
  -2  14   4      617.90      628.45     11.38 o 
  -1  14   4     2791.82     2810.30     33.88 o 
   0  14   4      437.35      415.80      4.15 o 
   1  14   4     3606.35     3639.56     30.48 o 
   2  14   4     1084.39     1113.23     10.19 o 
   3  14   4     1576.15     1667.92      7.26 o 
   4  14   4      245.62      200.61     14.15 o 
  -3  15   4       11.79       11.85      4.74 o 
  -2  15   4        2.09        7.52      4.42 o 
  -1  15   4        0.51       -6.20      6.20 o 
   0  15   4       14.29       11.29      4.82 o 
   1  15   4      195.17      191.58      4.78 o 
   2  15   4       12.82       16.54      4.74 o 
   3  15   4        8.72        6.47      4.72 o 
  -3  16   4       22.33       15.71      3.56 o 
  -2  16   4     1189.69     1212.64     16.50 o 
  -1  16   4     1560.70     1555.57      8.70 o 
   0  16   4      251.66      243.88      4.83 o 
   1  16   4       65.92       72.54      4.30 o 
   2  16   4     1586.57     1634.24     28.37 o 
   3  16   4       30.12       41.56      4.83 o 
  -2  17   4        9.72       12.62      4.79 o 
  -1  17   4        1.70        0.49      5.00 o 
   0  17   4        1.08        3.97      4.31 o 
   1  17   4        0.23       -3.89      4.34 o 
   2  17   4       21.13       21.85      4.34 o 
  -2  18   4      114.75       97.78      5.26 o 
  -1  18   4       86.56       65.86      4.64 o 
   0  18   4     1229.95     1160.78     26.13 o 
   1  18   4      850.57      773.25     16.07 o 
   2  18   4      573.19      530.58     23.13 o 
   0  19   4       16.13       12.71      4.80 o 
  -5   0   5       15.12       18.75      5.81 o 
  -3   0   5        0.07       -1.72      6.04 o 
  -1   0   5      329.41      289.50      6.85 o 
   1   0   5      109.42      133.46      7.72 o 
   3   0   5      788.55      853.43     12.95 o 
  -6   1   5      914.16      917.40     15.14 o 
  -5   1   5      226.21      236.43      4.42 o 
  -4   1   5      380.96      400.12      4.49 o 
  -3   1   5      367.67      354.57      4.68 o 
  -2   1   5     6761.29     7043.40     11.84 o 
  -1   1   5      533.64      428.37      5.82 o 
   0   1   5       54.65       79.23      5.09 o 
   1   1   5     1015.77      905.62      7.33 o 
   2   1   5    12148.70    12816.88     66.40 o 
   3   1   5     3488.76     3887.20     18.78 o 
  -6   2   5        1.83        4.25      5.13 o 
  -5   2   5        9.52       15.20      4.48 o 
  -4   2   5       13.18        9.33      3.91 o 
  -3   2   5      101.48       97.82      4.20 o 
  -2   2   5      270.31      286.07      4.38 o 
  -1   2   5        1.99        8.04      4.13 o 
   0   2   5      232.77      220.98      5.33 o 
   1   2   5        3.82        6.63      5.37 o 
   2   2   5        0.01       -0.76      5.95 o 
   3   2   5        0.02       -0.86      7.05 o 
   4   2   5        0.01        1.47      5.74 o 
  -6   3   5      107.16      103.53      5.50 o 
  -5   3   5      315.98      311.83      4.50 o 
  -4   3   5     5693.45     5715.93     25.99 o 
  -3   3   5     3889.30     3927.21     23.95 o 
  -2   3   5       21.10       11.68      4.14 o 
   0   3   5     2554.18     2323.41     13.94 o 
   1   3   5    10879.48    11411.30     50.65 o 
   2   3   5      338.08      322.83      6.92 o 
   3   3   5     1567.65     1551.95     12.13 o 
   4   3   5     1949.28     1969.64     14.80 o 
   5   3   5      290.97      297.30     11.23 o 
  -5   4   5        2.33        0.40      4.13 o 
  -4   4   5      172.55      171.76      4.29 o 
  -3   4   5       34.06       39.04      3.68 o 
  -2   4   5       12.33        8.89      4.26 o 
  -1   4   5      483.20      543.08      6.98 o 
   0   4   5       14.84       12.20      4.46 o 
   1   4   5        4.11       11.76      5.77 o 
   2   4   5        6.28        9.16      5.68 o 
   3   4   5        0.99        3.66      6.85 o 
   4   4   5      126.61      134.78      6.33 o 
   5   4   5      123.29      116.48      7.54 o 
  -5   5   5      376.46      411.80      4.96 o 
  -4   5   5      170.77      174.60      4.42 o 
  -3   5   5      472.18      519.78      7.87 o 
  -2   5   5      261.44      263.49      4.30 o 
  -1   5   5     5146.23     4852.77     27.44 o 
   0   5   5     1297.54     1426.38      7.39 o 
   1   5   5     7917.32     8232.21     39.64 o 
   2   5   5      336.42      357.19      6.05 o 
   3   5   5      391.73      367.29      7.36 o 
   4   5   5       15.19        6.97      5.77 o 
   5   5   5     1070.48     1067.32     16.81 o 
  -5   6   5        0.06        1.41      4.49 o 
  -4   6   5       49.80       51.24      3.33 o 
  -3   6   5        8.50        7.65      3.97 o 
  -2   6   5        0.59        3.01      3.38 o 
  -1   6   5      197.80      186.47      4.45 o 
   0   6   5        0.04        1.71      5.05 o 
   1   6   5       71.87       76.21      4.83 o 
   2   6   5        7.01       14.72      5.01 o 
   3   6   5        6.10        4.39      6.09 o 
   4   6   5       52.52       57.73      6.15 o 
   5   6   5       20.20       20.05      6.65 o 
  -5   7   5       85.55       74.84      4.67 o 
  -4   7   5     4130.83     4229.46     47.14 o 
  -3   7   5      101.49      118.77      4.52 o 
  -2   7   5      283.88      314.13      4.11 o 
  -1   7   5     2053.04     2112.14     18.52 o 
   0   7   5     4510.74     4496.28     20.33 o 
   1   7   5      785.73      743.40      6.22 o 
   2   7   5     1955.80     2021.51     11.97 o 
   3   7   5      665.79      723.19      7.03 o 
   4   7   5     3980.14     4170.99     56.03 o 
   5   7   5      125.82      134.23      7.15 o 
  -5   8   5       33.92       31.24      4.10 o 
  -4   8   5        1.01       -4.86      4.86 o 
  -3   8   5      177.59      171.19      4.06 o 
  -2   8   5        5.21        4.12      3.94 o 
  -1   8   5       66.66       54.02      4.71 o 
   0   8   5       86.70       89.54      4.72 o 
   1   8   5       49.52       65.90      4.77 o 
   2   8   5       49.17       55.43      5.00 o 
   3   8   5        4.50        5.08      4.50 o 
   4   8   5        5.90        4.97      7.13 o 
   5   8   5        0.55       -2.91      6.83 o 
  -5   9   5      252.07      246.41      5.76 o 
  -4   9   5     3011.15     3318.25     33.04 o 
  -3   9   5        6.78        0.74      4.01 o 
  -2   9   5     7540.54     7880.03     35.90 o 
  -1   9   5      126.91      119.35      4.47 o 
   0   9   5     2917.54     2991.28      7.99 o 
   1   9   5       34.92       36.55      4.07 o 
   2   9   5     4017.07     4135.90     42.71 o 
   3   9   5      219.54      233.36      5.21 o 
   4   9   5     2223.92     2282.33     43.85 o 
   5   9   5      319.11      295.43     16.09 o 
  -5  10   5       12.13       10.97      5.00 o 
  -4  10   5       36.86       35.20      4.77 o 
  -3  10   5      130.65      112.62      3.17 o 
  -2  10   5      516.07      527.66      5.19 o 
  -1  10   5        0.23       -2.64      3.93 o 
   0  10   5      111.20      108.77      4.22 o 
   1  10   5       12.67       15.11      3.94 o 
   2  10   5        0.23       -0.89      4.32 o 
   3  10   5       52.02       54.76      3.83 o 
   4  10   5      133.87      144.75      6.74 o 
   5  10   5       34.91       22.44      7.96 o 
  -4  11   5      548.96      537.11      4.77 o 
  -3  11   5      628.56      611.73      5.20 o 
  -2  11   5      809.79      846.95      7.92 o 
  -1  11   5     3031.09     3066.88     27.96 o 
   0  11   5     1823.49     1810.89     15.34 o 
   1  11   5      472.70      468.13      5.97 o 
   2  11   5     2091.59     2150.51      7.63 o 
   3  11   5      353.49      399.77      7.02 o 
   4  11   5      544.10      551.22     11.38 o 
  -4  12   5       28.46       27.73      4.62 o 
  -3  12   5       74.46       86.34      4.32 o 
  -2  12   5       20.64       20.64      3.68 o 
  -1  12   5       49.13       57.31      3.75 o 
   0  12   5        0.76        0.99      3.56 o 
   1  12   5      111.61      115.30      4.75 o 
   2  12   5        1.03        2.23      3.32 o 
   3  12   5        2.49        1.53      4.15 o 
   4  12   5      285.52      266.31      5.72 o 
  -4  13   5       45.50       38.28      5.61 o 
  -3  13   5     2016.59     2084.95      9.34 o 
  -2  13   5      109.31      130.39      4.70 o 
  -1  13   5     2241.56     2253.91     11.71 o 
   0  13   5       64.79       65.63      4.02 o 
   1  13   5     2663.73     2809.12     24.56 o 
   2  13   5      121.12      107.55      4.72 o 
   3  13   5      672.92      712.46      7.27 o 
   4  13   5      168.45      133.24      8.82 o 
  -4  14   5        0.02       -0.21      5.06 o 
  -3  14   5        0.88       -4.65      4.65 o 
  -2  14   5        5.17       10.31      5.05 o 
  -1  14   5       13.44       14.96      6.53 o 
   0  14   5        3.38       -2.66      3.95 o 
   1  14   5       63.17       59.32      5.36 o 
   2  14   5       57.04       54.18      3.92 o 
   3  14   5        3.86        8.21      4.65 o 
   4  14   5       14.02        6.20      6.01 o 
  -3  15   5     1428.05     1476.25     18.90 o 
  -2  15   5     1615.23     1717.07     30.70 o 
  -1  15   5     1885.57     1998.14      7.78 o 
   0  15   5       47.36       55.87      7.81 o 
   1  15   5     1626.75     1684.99     35.25 o 
   2  15   5     1270.18     1327.06      8.26 o 
   3  15   5      178.92      172.02      6.50 o 
  -3  16   5        6.96        3.04      5.11 o 
  -2  16   5      147.06      158.01      4.69 o 
  -1  16   5      116.18      121.97      4.97 o 
   0  16   5        3.07        0.48      4.67 o 
   1  16   5       18.80       33.14      4.64 o 
   2  16   5        3.81       -4.33      4.33 o 
   3  16   5        0.21        1.98      5.56 o 
  -2  17   5      594.48      539.36     20.71 o 
  -1  17   5       54.21       49.69      3.97 o 
   0  17   5      403.62      395.15      7.58 o 
   1  17   5       54.95       58.11      3.84 o 
   2  17   5      474.03      455.48     13.30 o 
  -1  18   5       10.08       11.82      5.41 o 
   0  18   5        5.86        0.67      4.93 o 
   1  18   5        1.29        0.64      5.43 o 
  -4   0   6     1090.20     1181.60     11.98 o 
  -2   0   6    10356.37    10373.90     29.10 o 
   0   0   6       29.29       54.18      7.19 o 
   2   0   6    10033.20    11319.20     53.88 o 
  -5   1   6       19.40       17.69      4.16 o 
  -4   1   6       38.06       41.16      3.13 o 
  -3   1   6       41.55       38.07      3.85 o 
  -2   1   6       62.54       59.54      4.17 o 
  -1   1   6       11.92        2.31      4.01 o 
   0   1   6        8.19        6.50      3.79 o 
   1   1   6       51.94       44.92      4.85 o 
   2   1   6      912.31      990.36      8.35 o 
   3   1   6       95.03       96.77      6.69 o 
   4   1   6       29.54       28.74     10.79 o 
  -5   2   6      635.34      622.98      5.19 o 
  -4   2   6     5521.96     5697.15     32.99 o 
  -3   2   6     3415.80     3311.10     26.52 o 
  -2   2   6     3238.11     3265.75     16.63 o 
  -1   2   6     2808.84     2510.54     15.29 o 
   0   2   6       93.86       54.50      4.77 o 
   1   2   6     1802.52     1703.35      8.28 o 
   2   2   6       45.60       28.90      5.77 o 
   3   2   6      755.03      737.71     11.22 o 
   4   2   6     2228.67     2234.25     14.97 o 
  -5   3   6        6.50        9.94      4.69 o 
  -4   3   6       13.53       11.64      4.15 o 
  -3   3   6      176.68      174.74      3.77 o 
  -2   3   6       12.24        6.07      4.16 o 
  -1   3   6      497.78      512.52      8.27 o 
   0   3   6      248.80      249.94      4.97 o 
   1   3   6        7.94        2.47      5.26 o 
   2   3   6       14.69       13.28      5.02 o 
   3   3   6       19.18       18.27      7.38 o 
   4   3   6        1.37       -1.20      5.61 o 
  -5   4   6     2355.67     2419.58     16.62 o 
  -4   4   6      729.06      660.11      4.91 o 
  -3   4   6      632.58      682.88      5.29 o 
  -2   4   6       80.76       93.15      4.06 o 
  -1   4   6     6373.92     6382.46     19.56 o 
   0   4   6     3901.63     4159.15     16.16 o 
   1   4   6    12995.78    14137.59     67.49 o 
   2   4   6      433.11      457.45      6.06 o 
   3   4   6      732.27      749.21     11.43 o 
   4   4   6      295.53      297.53      6.40 o 
   5   4   6      542.02      548.45      9.89 o 
  -5   5   6       19.78       17.17      4.63 o 
  -4   5   6        0.28        1.86      3.50 o 
  -3   5   6        0.41        1.30      3.70 o 
  -2   5   6      178.70      181.54      4.88 o 
  -1   5   6       60.75       69.35      3.87 o 
   0   5   6       72.84       76.83      4.14 o 
   1   5   6      172.48      184.42      4.90 o 
   2   5   6        1.24        2.97      5.47 o 
   3   5   6        0.66       -4.33      6.70 o 
   4   5   6       20.87       18.47      6.11 o 
   5   5   6       14.21       10.26      6.82 o 
  -5   6   6      360.26      402.40      6.75 o 
  -4   6   6     2310.34     2295.92     28.07 o 
  -3   6   6      719.19      737.21      6.82 o 
  -2   6   6      917.23      891.72      6.39 o 
  -1   6   6     3241.76     3344.40     22.56 o 
   0   6   6     3131.91     3099.61     11.46 o 
   1   6   6     7023.07     7298.75     18.97 o 
   2   6   6      102.40       97.47      5.34 o 
   3   6   6      239.25      242.20      5.59 o 
   4   6   6     1919.28     1974.69     21.32 o 
   5   6   6      949.63      962.89     10.75 o 
  -5   7   6        9.92        1.51      4.55 o 
  -4   7   6       47.87       52.81      4.33 o 
  -3   7   6        6.86        4.77      4.25 o 
  -2   7   6       13.31       17.37      3.43 o 
  -1   7   6        6.12        6.19      3.69 o 
   0   7   6       64.23       74.23      4.57 o 
   1   7   6        3.55        7.88      4.36 o 
   2   7   6      392.46      423.46      6.12 o 
   3   7   6        9.60        7.55      4.26 o 
   4   7   6       36.38       39.87      6.89 o 
   5   7   6       13.84       13.60      7.11 o 
  -5   8   6        5.76        6.03      3.98 o 
  -4   8   6     4613.74     4925.75     59.82 o 
  -3   8   6      176.25      132.60      3.53 o 
  -2   8   6      985.46      950.08      6.98 o 
  -1   8   6       13.98       15.56      4.02 o 
   0   8   6     3959.81     3924.01     25.91 o 
   1   8   6       76.39       67.09      4.69 o 
   2   8   6     1247.75     1241.00      8.39 o 
   3   8   6        7.49       -0.76      4.41 o 
   4   8   6     2080.02     2116.94     28.79 o 
   5   8   6        4.52        2.06      6.52 o 
  -5   9   6        7.31        7.03      4.97 o 
  -4   9   6       29.82       39.07      4.77 o 
  -3   9   6      128.93      137.60      4.03 o 
  -2   9   6      525.56      486.35      4.84 o 
  -1   9   6      178.50      178.48      4.13 o 
   0   9   6       49.89       53.00      4.09 o 
   1   9   6       12.14       13.71      3.96 o 
   2   9   6       18.52       25.31      5.14 o 
   3   9   6        6.75        4.55      4.11 o 
   4   9   6       65.51       70.28      7.33 o 
   5   9   6       17.84       22.48      7.88 o 
  -5  10   6      265.12      233.06      9.49 o 
  -4  10   6     2034.91     2064.72     16.12 o 
  -3  10   6      768.06      688.67      5.11 o 
  -2  10   6     4274.58     4581.49     22.19 o 
  -1  10   6        2.91       17.54      4.83 o 
   0  10   6        6.84        4.11      3.95 o 
   1  10   6      319.78      339.59      5.07 o 
   2  10   6     2351.42     2438.11     17.77 o 
   3  10   6      100.97      112.29      4.52 o 
   4  10   6     1162.30     1188.05     45.59 o 
  -4  11   6        0.02        0.97      3.84 o 
  -3  11   6      255.70      262.21      4.65 o 
  -2  11   6       63.54       59.27      3.74 o 
  -1  11   6      281.61      274.67      3.80 o 
   0  11   6      145.32      147.86      3.73 o 
   1  11   6       52.71       58.21      3.69 o 
   2  11   6       14.69       19.35      3.94 o 
   3  11   6        3.23        9.78      4.60 o 
   4  11   6       82.90       79.99      7.32 o 
  -4  12   6        1.27        2.54      3.89 o 
  -3  12   6      375.59      375.65      4.74 o 
  -2  12   6      438.74      418.48      5.94 o 
  -1  12   6     2742.28     2725.02     28.81 o 
   0  12   6       92.34      100.85      4.49 o 
   1  12   6     7668.26     7950.98     62.87 o 
   2  12   6      194.44      204.61      3.79 o 
   3  12   6     1678.11     1811.16     21.84 o 
   4  12   6      134.09      117.78      7.12 o 
  -4  13   6        1.93       -4.95      4.95 o 
  -3  13   6       29.57       34.23      3.96 o 
  -2  13   6       90.51       98.66      4.28 o 
  -1  13   6       15.55       16.92      3.34 o 
   0  13   6       31.65       28.05      3.39 o 
   1  13   6        4.90        2.46      3.53 o 
   2  13   6       57.28       69.14      5.20 o 
   3  13   6        4.89        4.12      4.78 o 
   4  13   6        6.97        4.24      6.32 o 
  -3  14   6      437.59      445.39      8.34 o 
  -2  14   6     1386.85     1517.47     13.61 o 
  -1  14   6     2128.94     2210.09     23.63 o 
   0  14   6      356.29      375.47      5.23 o 
   1  14   6     1691.88     1761.37     22.62 o 
   2  14   6     1123.58     1147.29     12.15 o 
   3  14   6      509.05      502.92     12.56 o 
  -3  15   6        0.74       -3.62      4.55 o 
  -2  15   6        2.01       -2.42      4.68 o 
  -1  15   6       17.31       23.32      4.58 o 
   0  15   6       13.50       12.28      4.77 o 
   1  15   6       72.00       72.98      4.70 o 
   2  15   6        2.95       -3.11      4.10 o 
   3  15   6        4.49        3.94      4.34 o 
  -3  16   6       11.81        5.52      8.30 o 
  -2  16   6      238.52      181.58      5.34 o 
  -1  16   6      128.49      122.30      7.40 o 
   0  16   6      685.40      659.21      5.62 o 
   1  16   6      672.64      695.07     14.55 o 
   2  16   6     1176.54     1115.68     18.32 o 
  -2  17   6        4.89        0.07      5.88 o 
  -1  17   6        9.53        6.07      4.33 o 
   0  17   6        0.27        0.45      4.28 o 
   1  17   6        1.03       -0.18      4.30 o 
   2  17   6        0.01       -2.57      4.78 o 
  -1  18   6      258.86      239.56      5.87 o 
   0  18   6      835.31      808.54     10.95 o 
   1  18   6        2.53        2.29      4.79 o 
  -5   0   7      125.45      119.10      6.75 o 
  -3   0   7      671.72      671.96      6.42 o 
  -1   0   7        3.17        2.74      5.36 o 
   1   0   7       19.24       22.44      5.42 o 
   3   0   7     1722.77     1801.68     15.09 o 
  -5   1   7      496.43      497.27      5.07 o 
  -4   1   7     2228.59     2296.55     16.50 o 
  -3   1   7      491.80      463.12      4.23 o 
  -2   1   7     5838.58     6155.57     34.19 o 
  -1   1   7     3395.74     3537.01     24.15 o 
   0   1   7     3445.43     3425.88     17.83 o 
   1   1   7      118.47       92.58      5.15 o 
   2   1   7     2664.02     2665.10     22.55 o 
   3   1   7        7.17       16.80      5.22 o 
   4   1   7     3779.11     3760.17     30.53 o 
  -5   2   7        2.76        2.48      4.24 o 
  -4   2   7      213.26      209.85      3.42 o 
  -3   2   7       14.31       11.07      2.99 o 
  -2   2   7        0.39        3.91      3.54 o 
  -1   2   7      100.62      109.52      4.34 o 
   0   2   7      154.47      152.89      4.01 o 
   1   2   7       69.16       69.61      5.12 o 
   2   2   7       30.78       26.99      4.76 o 
   3   2   7      155.30      168.82      6.17 o 
   4   2   7       15.98        9.14      5.54 o 
  -5   3   7     1390.13     1380.45     18.93 o 
  -4   3   7      112.78      114.46      3.90 o 
  -3   3   7       28.49       36.53      3.81 o 
  -2   3   7      747.87      730.31      6.69 o 
  -1   3   7     3133.17     3072.59     10.88 o 
   0   3   7      314.91      256.88      4.22 o 
   1   3   7     5966.05     6097.81     43.37 o 
   2   3   7       49.16       70.29      4.81 o 
   3   3   7     3748.02     3874.49     18.60 o 
   4   3   7      593.60      543.86      7.88 o 
  -5   4   7       13.71        3.68      4.67 o 
  -4   4   7       14.68       11.46      3.96 o 
  -3   4   7       19.84       20.38      4.39 o 
  -2   4   7        9.14       10.68      3.26 o 
  -1   4   7       23.79       16.41      4.21 o 
   0   4   7      107.19      108.09      4.36 o 
   1   4   7      155.61      159.01      4.24 o 
   2   4   7       16.57       14.02      4.52 o 
   3   4   7        0.77        1.75      5.22 o 
   4   4   7       15.99       15.79      6.20 o 
   5   4   7        1.45        1.81      6.63 o 
  -5   5   7     1661.55     1657.63     37.17 o 
  -4   5   7       40.64       32.87      4.91 o 
  -3   5   7     1112.10     1246.24     11.13 o 
  -2   5   7     1318.77     1352.66      5.59 o 
  -1   5   7     1899.01     1893.90     18.54 o 
   0   5   7     1060.64     1099.64      6.58 o 
   1   5   7     8797.77     9205.29     68.18 o 
   2   5   7      569.13      571.39      6.01 o 
   3   5   7     2234.67     2327.85     12.96 o 
   4   5   7      414.23      429.97      7.31 o 
   5   5   7     1005.72     1011.31     13.12 o 
  -5   6   7        2.39        1.39      4.07 o 
  -4   6   7       93.51       94.36      4.21 o 
  -3   6   7        3.91       -3.61      3.71 o 
  -2   6   7        7.28        9.87      3.94 o 
  -1   6   7       70.72       72.37      3.66 o 
   0   6   7       18.88       14.85      3.95 o 
   1   6   7       33.92       31.52      4.47 o 
   2   6   7      126.21      142.28      5.51 o 
   3   6   7       76.26       82.77      5.57 o 
   4   6   7       18.92       23.86      7.05 o 
   5   6   7       25.27       20.21      5.96 o 
  -5   7   7      189.39      175.79      6.09 o 
  -4   7   7     2996.42     3130.61     20.75 o 
  -3   7   7      484.53      471.77      5.16 o 
  -2   7   7     2967.57     2983.47     17.77 o 
  -1   7   7      997.64      981.49      6.64 o 
   0   7   7     1929.34     1811.80     12.52 o 
   1   7   7     3765.51     3868.50     22.52 o 
   2   7   7      223.68      196.29      5.00 o 
   3   7   7      215.93      201.87      5.59 o 
   4   7   7     1130.44     1169.97     14.82 o 
   5   7   7      523.31      468.54     22.60 o 
  -5   8   7       45.44       34.49      4.27 o 
  -4   8   7        3.81       -2.19      3.65 o 
  -3   8   7       92.91       89.46      3.96 o 
  -2   8   7      146.45      131.70      3.72 o 
  -1   8   7       79.59       73.46      4.32 o 
   0   8   7       10.24       12.37      4.91 o 
   1   8   7       45.36       37.95      4.95 o 
   2   8   7       17.25       11.64      4.86 o 
   3   8   7      138.74      140.51      4.80 o 
   4   8   7        0.53       -2.21      6.69 o 
   5   8   7       17.34       13.16      7.94 o 
  -5   9   7       57.24       48.24      4.93 o 
  -4   9   7     2292.15     2305.64     22.89 o 
  -3   9   7     1139.05     1067.79      7.93 o 
  -2   9   7     1518.73     1750.09     11.84 o 
  -1   9   7      646.57      653.78      5.59 o 
   0   9   7     2006.16     2047.46     12.55 o 
   1   9   7      746.55      799.04      6.19 o 
   2   9   7      788.70      812.76      7.56 o 
   3   9   7       47.69       42.94      4.18 o 
   4   9   7     1963.78     1962.67     20.81 o 
  -4  10   7        8.67        6.61      4.09 o 
  -3  10   7       10.92       12.31      4.34 o 
  -2  10   7        3.64        5.94      3.16 o 
  -1  10   7      422.96      426.08      5.60 o 
   0  10   7      132.35      134.03      4.12 o 
   1  10   7      111.74      105.49      4.05 o 
   2  10   7       52.80       57.84      4.56 o 
   3  10   7        5.45        5.32      4.23 o 
   4  10   7        3.89       10.66      5.47 o 
  -4  11   7      529.65      553.12     12.12 o 
  -3  11   7      605.94      660.46     10.26 o 
  -2  11   7     3007.72     2984.37     18.99 o 
  -1  11   7     1557.93     1531.86      8.21 o 
   0  11   7      126.94      133.82      4.47 o 
   1  11   7     4874.51     5168.75     67.62 o 
   2  11   7        4.43        4.73      3.92 o 
   3  11   7     1191.35     1237.26      7.15 o 
   4  11   7      610.23      563.36      8.75 o 
  -4  12   7        0.15        0.33      3.82 o 
  -3  12   7        0.71        0.52      4.39 o 
  -2  12   7       36.25       48.25      4.57 o 
  -1  12   7        2.58        0.56      3.91 o 
   0  12   7       25.65       32.28      3.52 o 
   1  12   7        3.39        2.98      3.78 o 
   2  12   7       24.83       18.97      5.13 o 
   3  12   7        0.81        3.22      4.66 o 
   4  12   7       20.27       23.60      8.52 o 
  -4  13   7      146.37      133.71      4.99 o 
  -3  13   7      269.09      280.00      6.32 o 
  -2  13   7       31.85       40.34      4.80 o 
  -1  13   7     2372.47     2497.35     16.66 o 
   0  13   7      116.17      116.54      3.56 o 
   1  13   7      442.79      458.40      7.63 o 
   2  13   7      130.37      127.49      4.88 o 
   3  13   7     1428.35     1404.72     15.43 o 
  -3  14   7        7.47       12.96      4.42 o 
  -2  14   7       25.93       29.70      3.98 o 
  -1  14   7        0.74       -4.77      4.77 o 
   0  14   7       23.89       24.89      4.24 o 
   1  14   7      239.52      243.75      6.71 o 
   2  14   7       89.68       89.77      4.45 o 
   3  14   7        0.25       -1.04      4.31 o 
  -3  15   7       61.98       62.49      4.68 o 
  -2  15   7     1497.39     1489.31     24.12 o 
  -1  15   7     1096.19     1228.34     15.36 o 
   0  15   7      372.78      374.96      6.81 o 
   1  15   7      935.98      949.32     11.03 o 
   2  15   7      671.81      694.22      9.92 o 
   3  15   7      162.53      156.55      6.43 o 
  -2  16   7       99.83      100.53      8.17 o 
  -1  16   7        6.19        6.64      4.30 o 
   0  16   7       52.41       53.09      6.27 o 
   1  16   7        6.29        5.01      3.85 o 
   2  16   7       42.82       37.68      4.85 o 
  -2  17   7     2159.86     1994.53     67.15 o 
  -1  17   7      395.97      390.58      8.10 o 
   0  17   7     1365.74     1261.54     34.05 o 
   1  17   7      418.45      360.07     13.30 o 
   0  18   7        5.47        4.44      5.79 o 
  -4   0   8     2215.62     2235.12     26.65 o 
  -2   0   8     7233.95     7611.61     54.71 o 
   0   0   8     3181.50     3023.32     30.46 o 
   2   0   8      963.53      986.94     10.59 o 
  -5   1   8       15.52       14.50      4.38 o 
  -4   1   8       38.49       41.94      2.87 o 
  -3   1   8      153.33      150.19      3.88 o 
  -2   1   8       98.54      100.75      3.82 o 
  -1   1   8      145.47      156.15      3.65 o 
   0   1   8        1.66        2.04      4.12 o 
   1   1   8       18.37       20.50      4.01 o 
   2   1   8        7.82        6.63      4.98 o 
   3   1   8      123.40      107.76      4.88 o 
   4   1   8      780.65      799.15     12.11 o 
  -5   2   8     1484.57     1428.41     18.52 o 
  -4   2   8      854.60      900.47      7.91 o 
  -3   2   8      931.33      907.35      6.87 o 
  -2   2   8     8359.50     8513.65     43.05 o 
  -1   2   8     2716.00     2688.76     15.41 o 
   0   2   8     4939.63     5068.40     30.61 o 
   1   2   8        7.85        7.33      3.62 o 
   2   2   8      759.76      772.27      6.21 o 
   3   2   8     2152.55     2122.90     13.40 o 
   4   2   8      154.72      161.99      7.85 o 
  -5   3   8        6.36        7.30      4.63 o 
  -4   3   8        5.91        4.17      4.30 o 
  -3   3   8        5.53        4.57      3.30 o 
  -2   3   8       53.08       48.91      3.28 o 
  -1   3   8        8.58       10.11      3.31 o 
   0   3   8      309.46      343.43      4.85 o 
   1   3   8        1.43        1.72      4.68 o 
   2   3   8        0.76        2.84      4.50 o 
   3   3   8        7.17        9.64      4.84 o 
   4   3   8       28.63       29.11      6.15 o 
  -5   4   8     1956.61     1847.86     19.77 o 
  -4   4   8        5.46        7.13      4.28 o 
  -3   4   8     4847.07     4812.27     15.84 o 
  -2   4   8       31.41       29.50      3.65 o 
  -1   4   8     1171.11     1110.62      6.06 o 
   0   4   8      259.49      279.80      4.74 o 
   1   4   8     5231.89     5258.18     24.93 o 
   2   4   8        2.53        1.57      4.49 o 
   3   4   8     2761.78     2828.27     22.84 o 
   4   4   8      180.74      191.59      6.82 o 
   5   4   8      373.79      378.83      9.29 o 
  -5   5   8       12.07       12.25      3.58 o 
  -4   5   8       14.59        9.87      4.28 o 
  -3   5   8        4.77        0.23      3.68 o 
  -2   5   8       43.76       44.07      3.23 o 
  -1   5   8        4.05        4.18      4.04 o 
   0   5   8        0.32       -0.34      3.53 o 
   1   5   8       83.62       81.29      4.29 o 
   2   5   8       34.09       31.33      4.55 o 
   3   5   8       36.79       39.43      4.76 o 
   4   5   8        0.08        1.09      6.02 o 
   5   5   8        1.92        2.02      6.07 o 
  -5   6   8      390.58      349.19      5.12 o 
  -4   6   8      526.80      574.69      6.84 o 
  -3   6   8     1915.07     2014.18     15.89 o 
  -2   6   8     2043.11     2104.12     16.80 o 
  -1   6   8      480.04      511.17      5.23 o 
   0   6   8      533.09      484.07      4.42 o 
   1   6   8    10654.16    11613.05     39.54 o 
   2   6   8      886.03      907.62      8.49 o 
   3   6   8     2073.49     2086.51     10.82 o 
   4   6   8      155.04      160.57      6.23 o 
   5   6   8      924.79      871.42     28.77 o 
  -5   7   8        7.63       11.67      4.61 o 
  -4   7   8       14.65       13.13      3.79 o 
  -3   7   8       40.76       29.11      3.62 o 
  -2   7   8       17.39       28.26      3.57 o 
  -1   7   8        0.88        2.96      4.48 o 
   0   7   8       31.51       24.09      3.67 o 
   1   7   8        5.38        6.77      4.00 o 
   2   7   8        0.91        2.57      4.64 o 
   3   7   8       85.32       83.05      5.11 o 
   4   7   8       94.24       98.65      6.10 o 
   5   7   8       26.82       19.78      6.74 o 
  -5   8   8      351.95      343.80      8.52 o 
  -4   8   8     1312.71     1338.13      9.19 o 
  -3   8   8       23.75       26.57      3.53 o 
  -2   8   8     2356.18     2564.91     14.74 o 
  -1   8   8     1972.13     1924.14     14.89 o 
   0   8   8      289.59      301.25      4.26 o 
   1   8   8      185.13      195.80      5.16 o 
   2   8   8      464.91      471.54      5.54 o 
   3   8   8      439.43      423.81      6.78 o 
   4   8   8     1070.81     1103.80      9.74 o 
  -4   9   8        0.33        3.14      4.06 o 
  -3   9   8        1.88        9.56      4.04 o 
  -2   9   8       20.53       23.56      4.30 o 
  -1   9   8      764.39      787.97      5.85 o 
   0   9   8      111.52      108.62      3.89 o 
   1   9   8        0.08        2.48      4.29 o 
   2   9   8        0.65        3.16      4.06 o 
   3   9   8        2.51        6.70      5.47 o 
   4   9   8        8.08        7.24      6.56 o 
  -4  10   8      239.04      207.22      5.15 o 
  -3  10   8      839.73      918.93      9.22 o 
  -2  10   8     4481.45     4338.79     19.47 o 
  -1  10   8      762.95      727.23      6.35 o 
   0  10   8     2785.84     2893.32     27.85 o 
   1  10   8     2972.19     3064.79      8.25 o 
   2  10   8      110.66      122.48      4.19 o 
   3  10   8      308.17      326.83      4.87 o 
   4  10   8      580.01      539.68     19.43 o 
  -4  11   8        0.15       11.49      4.23 o 
  -3  11   8        5.61        5.48      3.96 o 
  -2  11   8        8.94       18.87      4.90 o 
  -1  11   8       12.16       12.04      3.54 o 
   0  11   8       69.10       72.49      3.79 o 
   1  11   8       62.62       66.01      4.57 o 
   2  11   8       28.72       28.36      5.09 o 
   3  11   8        6.98       17.87      4.64 o 
   4  11   8        2.04       -6.08      6.08 o 
  -4  12   8       95.02       79.27      6.96 o 
  -3  12   8      409.66      405.52      8.48 o 
  -2  12   8     1231.07     1277.02     10.65 o 
  -1  12   8     1799.92     1835.78     31.24 o 
   0  12   8      415.20      426.47      6.18 o 
   1  12   8      495.20      526.02      5.92 o 
   2  12   8      529.92      577.07      6.11 o 
   3  12   8     3668.45     3731.79     30.31 o 
   4  12   8      367.25      331.93     22.93 o 
  -3  13   8        4.40        2.72      5.39 o 
  -2  13   8        3.31        2.47      4.42 o 
  -1  13   8        2.14       -4.62      4.80 o 
   0  13   8        4.18       12.85      4.23 o 
   1  13   8       45.47       52.24      5.26 o 
   2  13   8      138.90      131.68      7.65 o 
   3  13   8       12.73       19.66      4.87 o 
  -3  14   8      155.14      124.65      9.16 o 
  -2  14   8      169.10      156.12      9.50 o 
  -1  14   8      771.35      810.89      9.09 o 
   0  14   8      185.46      189.11      4.53 o 
   1  14   8     1227.45     1280.22     14.55 o 
   2  14   8      218.96      229.67      5.27 o 
   3  14   8     1088.61     1092.22     38.98 o 
  -3  15   8       44.20       39.03      7.29 o 
  -2  15   8       28.80       40.47      3.58 o 
  -1  15   8        5.78        9.85      3.85 o 
   0  15   8       61.79       71.50      4.24 o 
   1  15   8        0.11       -3.95      4.34 o 
   2  15   8       11.26        8.74      4.82 o 
  -2  16   8     2928.29     2963.68     73.19 o 
  -1  16   8      193.00      182.91     10.31 o 
   0  16   8      756.70      703.18     21.01 o 
   1  16   8      502.91      485.43      8.42 o 
   2  16   8     1182.78     1190.61     26.93 o 
  -1  17   8      270.76      298.91     15.95 o 
   0  17   8        2.00       -2.24      5.91 o 
   1  17   8        1.79       -5.07      5.07 o 
  -5   0   9        1.97       13.21      6.03 o 
  -3   0   9      157.62      165.38      7.81 o 
  -1   0   9      173.45      161.82      4.99 o 
   1   0   9       39.20       41.62      6.18 o 
   3   0   9      193.23      199.82      7.61 o 
  -5   1   9      122.33      102.38      4.65 o 
  -4   1   9     2023.49     2159.74     19.15 o 
  -3   1   9      143.57      128.59      4.62 o 
  -2   1   9     8296.20     8594.53     56.02 o 
  -1   1   9     1065.63     1027.22      6.76 o 
   0   1   9     6229.52     6437.77     38.00 o 
   1   1   9      317.24      320.48      5.81 o 
   2   1   9      720.95      726.15      5.96 o 
   3   1   9     1137.40     1131.48      7.39 o 
   4   1   9     1044.28     1087.97     12.34 o 
  -5   2   9        0.27        0.70      4.07 o 
  -4   2   9       13.40       21.31      4.68 o 
  -3   2   9      237.15      230.89      4.22 o 
  -2   2   9      236.52      221.22      4.48 o 
  -1   2   9      137.60      122.83      4.06 o 
   0   2   9      182.49      205.49      3.93 o 
   1   2   9       59.11       71.77      4.21 o 
   2   2   9        0.20       -3.78      4.50 o 
   3   2   9       47.61       51.11      4.30 o 
   4   2   9        2.12       -2.34      6.77 o 
  -5   3   9     2021.70     1831.06     22.72 o 
  -4   3   9      125.58      125.28      3.88 o 
  -3   3   9     1349.94     1490.38     10.86 o 
  -2   3   9        7.13       -0.53      3.73 o 
  -1   3   9      598.42      604.25      4.46 o 
   0   3   9       86.59       86.42      4.23 o 
   1   3   9      747.18      699.40      9.37 o 
   2   3   9      445.65      437.62      5.51 o 
   3   3   9     2136.97     2079.88     13.40 o 
   4   3   9        3.76        4.65      6.22 o 
  -5   4   9        8.50        5.11      4.02 o 
  -4   4   9       90.24       94.80      4.30 o 
  -3   4   9        6.77        6.47      3.84 o 
  -2   4   9       90.68       90.15      3.71 o 
  -1   4   9       51.95       57.37      4.61 o 
   0   4   9       67.34       67.97      3.97 o 
   1   4   9      212.59      249.44      4.54 o 
   2   4   9       44.58       37.41      3.82 o 
   3   4   9        0.39        5.53      4.36 o 
   4   4   9        4.96        5.07      6.43 o 
   5   4   9        8.23        5.79      8.64 o 
  -5   5   9     1223.37     1126.09     44.00 o 
  -4   5   9      340.60      324.76      4.56 o 
  -3   5   9     4792.52     4595.79     27.80 o 
  -2   5   9      105.30      147.63      4.59 o 
  -1   5   9      170.21      168.09      4.25 o 
   0   5   9     1386.37     1436.28      6.20 o 
   1   5   9     8538.54     9107.57     31.62 o 
   2   5   9      670.03      700.63      5.79 o 
   3   5   9     1759.71     1773.26      8.58 o 
   4   5   9      337.03      348.52      7.26 o 
   5   5   9     1333.57     1151.86    113.58 o 
  -5   6   9        1.73        0.50      5.19 o 
  -4   6   9        0.77        0.21      4.13 o 
  -3   6   9       82.00       70.09      3.34 o 
  -2   6   9       66.32       53.90      3.69 o 
  -1   6   9       61.64       58.97      3.39 o 
   0   6   9        2.96        2.18      3.60 o 
   1   6   9       72.59       69.67      3.77 o 
   2   6   9       15.81       20.93      3.80 o 
   3   6   9       42.77       39.09      3.89 o 
   4   6   9       23.51       25.79      5.64 o 
   5   6   9       48.41       43.81      8.21 o 
  -5   7   9     1423.70     1289.67     22.39 o 
  -4   7   9      614.11      634.56      7.89 o 
  -3   7   9     1051.56     1105.46     15.64 o 
  -2   7   9     2785.98     2939.40     19.60 o 
  -1   7   9       78.44       86.77      3.87 o 
   0   7   9     2686.03     2721.61     20.85 o 
   1   7   9     1264.90     1263.50     13.47 o 
   2   7   9     1302.17     1334.16      7.37 o 
   3   7   9     1144.45     1187.94      8.36 o 
   4   7   9      139.84      151.38      6.24 o 
  -4   8   9        1.11        0.85      4.60 o 
  -3   8   9        0.06        2.66      3.41 o 
  -2   8   9       27.90       18.74      3.34 o 
  -1   8   9       28.49       34.01      5.33 o 
   0   8   9      161.77      160.81      4.12 o 
   1   8   9        4.75        6.12      4.02 o 
   2   8   9        0.44        3.11      4.07 o 
   3   8   9      118.47      128.38      5.11 o 
   4   8   9        0.00        1.92      5.78 o 
  -4   9   9      605.62      554.41      6.09 o 
  -3   9   9      555.35      566.86      5.01 o 
  -2   9   9     3748.22     3612.37     32.44 o 
  -1   9   9      112.13       74.21      3.77 o 
   0   9   9      606.42      614.27      6.25 o 
   1   9   9     2190.62     2249.09     12.20 o 
   2   9   9      190.96      214.97      4.65 o 
   3   9   9        1.19        3.73      5.27 o 
   4   9   9      233.01      226.00     12.77 o 
  -4  10   9        7.13        2.49      4.32 o 
  -3  10   9       21.97       15.50      3.78 o 
  -2  10   9        0.04       -2.33      3.74 o 
  -1  10   9      264.90      263.83      9.02 o 
   0  10   9      663.33      683.35      8.39 o 
   1  10   9       65.28       63.98      3.96 o 
   2  10   9       28.28       32.65      5.03 o 
   3  10   9       87.56       92.53      5.54 o 
   4  10   9        0.19       -6.66      6.66 o 
  -4  11   9       86.23       73.65      4.91 o 
  -3  11   9     1938.52     2072.71     22.36 o 
  -2  11   9      330.91      362.71      5.01 o 
  -1  11   9     1167.91     1210.33     19.97 o 
   0  11   9     1955.87     2032.90     22.25 o 
   1  11   9     1387.93     1404.55     13.00 o 
   2  11   9      620.72      671.83      5.95 o 
   3  11   9     2138.64     2223.68     19.26 o 
   4  11   9      481.36      501.68      9.68 o 
  -3  12   9        4.97       11.62      4.59 o 
  -2  12   9       49.50       51.23      4.17 o 
  -1  12   9        1.99       -3.57      4.05 o 
   0  12   9       11.68       12.23      4.08 o 
   1  12   9       52.41       63.92      4.91 o 
   2  12   9      322.79      342.29      5.99 o 
   3  12   9        4.00        4.02      4.71 o 
  -3  13   9      350.85      314.84     11.90 o 
  -2  13   9       44.92       52.51      3.67 o 
  -1  13   9      717.75      776.31      5.61 o 
   0  13   9        2.28       -0.93      3.97 o 
   1  13   9     1571.78     1659.76     10.99 o 
   2  13   9      429.48      452.50      9.24 o 
   3  13   9     1709.32     1558.75     46.01 o 
  -3  14   9       68.64       46.86      6.69 o 
  -2  14   9       50.37       48.59      5.99 o 
  -1  14   9       57.20       59.54      4.20 o 
   0  14   9        0.28       -1.72      4.67 o 
   1  14   9        5.58        5.03      4.33 o 
   2  14   9        0.06        0.65      4.78 o 
   3  14   9      132.64       91.74     10.74 o 
  -2  15   9      720.25      653.98     28.80 o 
  -1  15   9      189.69      212.19      7.88 o 
   0  15   9     1251.85     1232.07     10.45 o 
   1  15   9      600.78      607.71      5.89 o 
   2  15   9      252.78      262.35     10.02 o 
  -1  16   9      106.09      108.80      8.45 o 
   0  16   9       38.79       44.35      4.90 o 
   1  16   9        6.44        1.54      5.55 o 
  -4   0  10     2042.97     2208.26     13.19 o 
  -2   0  10     2849.71     2877.23     16.06 o 
   0   0  10    12141.75    13313.92    101.22 o 
   2   0  10      333.09      312.16      7.63 o 
   4   0  10      641.11      645.77     11.19 o 
  -5   1  10       24.48       27.80      3.89 o 
  -4   1  10       24.48       25.12      3.67 o 
  -3   1  10       21.00       28.03      2.94 o 
  -2   1  10      180.10      177.92      3.64 o 
  -1   1  10       60.84       54.38      3.53 o 
   0   1  10       55.54       63.09      3.35 o 
   1   1  10      187.38      205.63      4.04 o 
   2   1  10        1.01       -2.51      4.68 o 
   3   1  10        4.75        5.15      3.97 o 
   4   1  10      369.00      341.93      7.08 o 
  -5   2  10     1033.94      949.66     44.26 o 
  -4   2  10      172.31      191.74      4.67 o 
  -3   2  10      390.70      410.74      4.94 o 
  -2   2  10      462.42      491.10      4.50 o 
  -1   2  10        7.51        9.99      4.03 o 
   0   2  10     3202.94     3189.57     17.92 o 
   1   2  10      851.21      874.53     12.29 o 
   2   2  10     1315.36     1294.20     11.95 o 
   3   2  10     1875.12     1813.20      8.47 o 
   4   2  10      763.59      739.02      9.14 o 
  -5   3  10        0.08        0.34      4.36 o 
  -4   3  10        0.16       -2.68      3.62 o 
  -3   3  10       94.58       90.13      3.22 o 
  -2   3  10       75.19       69.55      3.41 o 
  -1   3  10        6.94        8.26      4.13 o 
   0   3  10        3.67       -0.25      4.52 o 
   1   3  10       61.79       67.15      4.30 o 
   2   3  10      287.83      311.41      4.90 o 
   3   3  10        0.08        0.05      4.09 o 
   4   3  10       63.44       58.83      6.47 o 
   5   3  10       28.04        8.87     12.07 o 
  -5   4  10     1521.81     1450.01     45.89 o 
  -4   4  10      177.32      181.17      4.08 o 
  -3   4  10     1159.12     1241.09     12.73 o 
  -2   4  10      548.50      619.10     10.46 o 
  -1   4  10     1858.31     1842.07     14.41 o 
   0   4  10       39.31       34.87      3.37 o 
   1   4  10     2222.32     2202.09     17.47 o 
   2   4  10       88.54       87.13      4.17 o 
   3   4  10     2103.95     2030.97     10.93 o 
   4   4  10       62.33       64.38      6.62 o 
  -5   5  10       47.33       37.03      5.50 o 
  -4   5  10       97.17       92.52      4.00 o 
  -3   5  10       60.53       50.78      4.08 o 
  -2   5  10      102.73       87.67      4.29 o 
  -1   5  10        0.52        6.32      3.70 o 
   0   5  10       13.61        8.70      4.21 o 
   1   5  10       86.13       91.37      4.29 o 
   2   5  10       20.53       21.18      4.21 o 
   3   5  10        8.03       10.06      5.07 o 
   4   5  10       39.57       43.98      5.63 o 
  -4   6  10      757.90      772.54      4.94 o 
  -3   6  10     2602.90     2747.40     12.88 o 
  -2   6  10      874.25      976.67      4.91 o 
  -1   6  10      458.77      505.52      4.59 o 
   0   6  10      838.97      886.97      4.94 o 
   1   6  10     1273.66     1276.87      5.99 o 
   2   6  10      217.26      219.21      4.56 o 
   3   6  10     2070.34     2187.02      9.18 o 
   4   6  10      282.75      277.78      6.51 o 
  -4   7  10       91.39       89.57      4.63 o 
  -3   7  10       52.12       56.40      4.07 o 
  -2   7  10       19.37       21.46      4.32 o 
  -1   7  10       55.05       50.06      3.62 o 
   0   7  10        6.15        4.40      3.61 o 
   1   7  10       19.18       16.71      3.53 o 
   2   7  10       10.14        5.77      3.98 o 
   3   7  10       11.30       14.62      4.72 o 
   4   7  10       95.98       77.72      6.01 o 
  -4   8  10       13.09       15.28      4.57 o 
  -3   8  10       16.05       20.22      4.03 o 
  -2   8  10     3126.07     3129.04     20.31 o 
  -1   8  10        1.42        2.86      3.90 o 
   0   8  10     2939.04     3111.20     16.25 o 
   1   8  10      343.58      363.44      4.31 o 
   2   8  10     1419.18     1476.87      8.28 o 
   3   8  10      336.11      347.60      5.13 o 
   4   8  10      173.90      176.33      6.37 o 
  -4   9  10        0.31       -2.39      3.62 o 
  -3   9  10       22.56       22.94      4.17 o 
  -2   9  10       82.23       84.96      4.36 o 
  -1   9  10       11.58       12.15      3.84 o 
   0   9  10      519.60      516.28      4.26 o 
   1   9  10      318.12      325.44      4.40 o 
   2   9  10        0.93        1.38      4.16 o 
   3   9  10       50.64       55.76      5.27 o 
   4   9  10       13.41        6.77      5.38 o 
  -4  10  10      791.78      779.76     17.03 o 
  -3  10  10      629.04      652.87      5.70 o 
  -2  10  10      623.15      683.25      8.66 o 
  -1  10  10       19.07       37.29      3.08 o 
   0  10  10     3729.71     3822.06     23.31 o 
   1  10  10      749.01      775.18      5.11 o 
   2  10  10      612.86      688.53      7.33 o 
   3  10  10      958.96      995.88      8.15 o 
   4  10  10      451.15      413.15      8.55 o 
  -3  11  10       50.99       53.17      3.94 o 
  -2  11  10       10.71       13.65      4.48 o 
  -1  11  10       13.22       18.96      3.68 o 
   0  11  10       18.15       18.27      3.88 o 
   1  11  10       95.13      105.29      4.21 o 
   2  11  10      133.05      141.87      4.15 o 
   3  11  10      118.81      112.32      4.46 o 
  -3  12  10     2480.84     2515.51     63.39 o 
  -2  12  10      175.78      177.05      5.02 o 
  -1  12  10     1961.51     2075.65     12.67 o 
   0  12  10     1238.18     1303.52     14.25 o 
   1  12  10     1003.49     1076.44     22.31 o 
   2  12  10      197.42      200.04      4.95 o 
   3  12  10      333.09      311.35      7.72 o 
  -3  13  10        0.47       -2.45      4.79 o 
  -2  13  10       41.66       40.94      3.59 o 
  -1  13  10        0.97        3.08      4.11 o 
   0  13  10        1.03       -3.45      3.45 o 
   1  13  10        1.82        3.59      5.05 o 
   2  13  10        0.04        0.55      4.16 o 
   3  13  10       32.94       25.87      5.27 o 
  -2  14  10       90.97       81.66      3.86 o 
  -1  14  10      360.98      340.22     11.33 o 
   0  14  10      289.76      285.61      6.70 o 
   1  14  10      505.30      501.54     10.17 o 
   2  14  10       27.42       14.06      5.29 o 
  -2  15  10        0.18       -3.82      4.72 o 
  -1  15  10       47.17       43.00      4.11 o 
   0  15  10      122.72      119.47      4.93 o 
   1  15  10        5.11       -3.69      4.94 o 
  -1  16  10        3.20        1.69     10.10 o 
   0  16  10     3597.97     3505.65     95.92 o 
  -5   0  11       46.04       48.25      8.49 o 
  -3   0  11       94.93       96.76      4.47 o 
  -1   0  11       53.11       55.87      5.97 o 
   1   0  11        0.70       -5.80      5.80 o 
   3   0  11        1.75       -2.18      6.30 o 
  -5   1  11     1044.08     1128.66      9.36 o 
  -4   1  11     1380.34     1437.20     17.52 o 
  -3   1  11      633.93      689.56      7.32 o 
  -2   1  11     1048.26     1083.84      6.22 o 
  -1   1  11        3.08        4.10      3.14 o 
   0   1  11     7177.65     7419.63     68.32 o 
   1   1  11       59.75       49.18      4.48 o 
   2   1  11      416.84      391.57      4.69 o 
   3   1  11      228.87      238.21      5.20 o 
   4   1  11      258.13      264.86      7.00 o 
  -5   2  11        2.75        7.84      7.08 o 
  -4   2  11       22.51       27.59      3.94 o 
  -3   2  11       13.21        9.17      3.75 o 
  -2   2  11      166.29      170.13      6.23 o 
  -1   2  11      455.07      454.04      6.26 o 
   0   2  11       55.82       58.31      4.55 o 
   1   2  11      249.44      262.43      4.56 o 
   2   2  11       54.56       58.79      4.61 o 
   3   2  11        2.42        2.34      4.57 o 
   4   2  11        5.35        1.42      6.23 o 
  -4   3  11        6.39        5.83      4.63 o 
  -3   3  11     3076.41     3340.48     14.59 o 
  -2   3  11     3738.89     3744.39     16.67 o 
  -1   3  11     3626.78     3754.33     34.15 o 
   0   3  11      128.60      126.28      4.34 o 
   1   3  11     1847.22     1912.77     11.98 o 
   2   3  11     1309.76     1342.53     11.74 o 
   3   3  11     1734.55     1785.79      8.79 o 
   4   3  11       53.92       53.38      7.20 o 
  -4   4  11      172.46      189.81      4.88 o 
  -3   4  11       29.96       24.40      4.07 o 
  -2   4  11      258.71      240.22      4.06 o 
  -1   4  11       24.32       27.53      3.49 o 
   0   4  11       25.77       35.27      4.36 o 
   1   4  11        1.18        6.86      3.57 o 
   2   4  11        0.74        5.12      4.14 o 
   3   4  11       75.45       74.42      5.08 o 
   4   4  11        3.39        3.18      6.12 o 
  -4   5  11      432.41      433.31      4.77 o 
  -3   5  11     2330.55     2414.71     12.02 o 
  -2   5  11      396.73      397.78      4.79 o 
  -1   5  11     1749.44     1775.27      8.53 o 
   0   5  11      320.01      336.23      4.73 o 
   1   5  11      211.81      200.16      4.28 o 
   2   5  11        6.67       12.66      3.97 o 
   3   5  11     2814.10     2905.35     22.29 o 
   4   5  11       83.69       80.42      6.54 o 
  -4   6  11        1.86        5.02      3.64 o 
  -3   6  11        7.82       14.07      4.74 o 
  -2   6  11       63.14       48.88      3.46 o 
  -1   6  11       12.91       11.78      3.66 o 
   0   6  11       32.80       33.82      3.59 o 
   1   6  11        4.52        1.01      3.87 o 
   2   6  11       80.83       79.34      4.06 o 
   3   6  11       16.08       18.72      5.03 o 
   4   6  11       96.51       81.48      5.96 o 
  -4   7  11       20.25       30.01      4.39 o 
  -3   7  11     1379.14     1458.15     20.72 o 
  -2   7  11     2971.59     3048.22     14.19 o 
  -1   7  11      115.82      136.49      4.82 o 
   0   7  11      860.96      919.22      7.78 o 
   1   7  11       26.17       26.60      4.02 o 
   2   7  11     3017.91     3210.71     12.63 o 
   3   7  11      287.20      284.61      6.45 o 
   4   7  11      197.43      167.70      9.30 o 
  -4   8  11        1.83       -2.80      3.51 o 
  -3   8  11       39.86       40.62      4.18 o 
  -2   8  11        1.48        1.66      4.53 o 
  -1   8  11        4.22       18.90      3.51 o 
   0   8  11      453.60      436.00      4.51 o 
   1   8  11       77.20       80.31      3.66 o 
   2   8  11        0.51        3.03      4.41 o 
   3   8  11        2.38        1.62      4.53 o 
   4   8  11        2.46        8.46      6.83 o 
  -4   9  11      529.92      514.47     13.76 o 
  -3   9  11      202.39      231.84      4.64 o 
  -2   9  11     1680.06     1753.91     11.84 o 
  -1   9  11        1.89        3.93      4.06 o 
   0   9  11     4511.96     4510.32     32.58 o 
   1   9  11       58.67       58.61      4.43 o 
   2   9  11     1742.21     1880.41     15.64 o 
   3   9  11      145.01      141.94      4.28 o 
  -3  10  11       43.23       54.85      3.60 o 
  -2  10  11        8.00        4.96      3.95 o 
  -1  10  11      144.43      156.12      5.08 o 
   0  10  11       68.55       73.67      4.17 o 
   1  10  11      340.58      359.89      4.59 o 
   2  10  11       46.60       50.41      4.38 o 
   3  10  11       10.89       14.43      4.44 o 
  -3  11  11      675.31      560.80     17.05 o 
  -2  11  11        5.70       15.98      4.07 o 
  -1  11  11      770.55      766.45      9.18 o 
   0  11  11     1185.85     1266.12     12.00 o 
   1  11  11      398.90      439.59      4.73 o 
   2  11  11        5.17        9.71      3.97 o 
   3  11  11      360.05      364.57     13.06 o 
  -3  12  11       20.18       25.85      4.86 o 
  -2  12  11        6.13        5.05      4.18 o 
  -1  12  11       26.43       24.15      3.58 o 
   0  12  11       10.87        7.21      4.40 o 
   1  12  11        7.52        8.44      3.89 o 
   2  12  11       44.79       39.15      3.71 o 
   3  12  11       21.15       17.17      7.88 o 
  -2  13  11       12.33       16.97      3.63 o 
  -1  13  11      610.93      591.38     11.48 o 
   0  13  11        2.37        5.92      4.30 o 
   1  13  11      770.02      782.20     20.38 o 
   2  13  11        0.46       -3.66      3.95 o 
  -2  14  11        5.35        6.02      4.77 o 
  -1  14  11        3.20       -0.02      4.01 o 
   0  14  11        5.10        1.86      3.52 o 
   1  14  11        2.95        0.66      3.85 o 
   2  14  11       16.54       19.51      8.30 o 
  -1  15  11      296.31      283.29      8.02 o 
   0  15  11     1405.70     1315.10      8.69 o 
   1  15  11       13.97       12.32      5.38 o 
  -4   0  12      179.98      141.78      8.77 o 
  -2   0  12       24.07       22.70      3.80 o 
   0   0  12     4379.20     4436.21     35.24 o 
   2   0  12     2433.63     2400.98     32.56 o 
   4   0  12      422.99      408.41      9.88 o 
  -4   1  12        2.22       -1.95      3.54 o 
  -3   1  12        8.79       11.61      3.95 o 
  -2   1  12       41.46       46.80      4.04 o 
  -1   1  12      403.34      417.72      6.65 o 
   0   1  12      140.21      142.76      3.81 o 
   1   1  12        9.82       10.88      3.48 o 
   2   1  12       37.91       39.10      4.13 o 
   3   1  12       31.48       30.46      4.55 o 
   4   1  12       31.94       28.26      5.78 o 
  -4   2  12      649.99      643.72     10.94 o 
  -3   2  12     2179.46     2302.45     12.21 o 
  -2   2  12      662.24      697.18      4.59 o 
  -1   2  12     1917.14     1934.01      8.93 o 
   0   2  12      512.65      506.89      6.16 o 
   1   2  12     1617.95     1658.48     11.85 o 
   2   2  12      888.21      873.19      8.60 o 
   3   2  12      726.63      736.46      6.63 o 
   4   2  12      108.19      105.53      6.02 o 
  -4   3  12        2.49        4.08      4.03 o 
  -3   3  12        3.34        5.24      3.79 o 
  -2   3  12      156.87      173.03      3.59 o 
  -1   3  12      203.58      213.20      3.63 o 
   0   3  12       10.34        9.27      3.35 o 
   1   3  12        6.80        5.92      3.67 o 
   2   3  12       62.76       60.19      3.86 o 
   3   3  12        0.28        3.34      4.68 o 
   4   3  12        0.76        0.01      5.84 o 
  -4   4  12        7.83        7.69      4.05 o 
  -3   4  12     2626.94     2770.46     19.92 o 
  -2   4  12      440.58      416.14      4.19 o 
  -1   4  12      227.07      258.49      3.90 o 
   0   4  12       59.93       67.35      4.22 o 
   1   4  12      604.65      615.32      4.50 o 
   2   4  12      806.12      847.26      6.17 o 
   3   4  12     1974.66     1979.31     17.59 o 
   4   4  12       11.23        9.33      6.62 o 
  -4   5  12        8.01        8.91      3.54 o 
  -3   5  12       24.63       40.01      4.19 o 
  -2   5  12      207.63      188.37      4.74 o 
  -1   5  12       21.00       12.22      5.81 o 
   0   5  12        0.47        1.01      3.26 o 
   1   5  12       58.40       63.73      4.13 o 
   2   5  12      144.30      158.74      4.97 o 
   3   5  12       89.49       93.82      4.82 o 
   4   5  12        5.68        6.05      6.84 o 
  -4   6  12       81.82       60.89      4.14 o 
  -3   6  12     1388.81     1493.81     15.00 o 
  -2   6  12      814.83      810.67     10.32 o 
  -1   6  12     1117.92     1170.68     10.29 o 
   0   6  12      403.96      404.52      4.26 o 
   1   6  12        6.92       15.98      3.72 o 
   2   6  12     1007.00     1076.54      9.35 o 
   3   6  12      526.49      536.24      6.20 o 
   4   6  12       33.10       31.65      7.60 o 
  -4   7  12       49.38       50.60      4.85 o 
  -3   7  12        3.69        0.09      3.69 o 
  -2   7  12       29.63       29.68      4.02 o 
  -1   7  12       68.02       61.20      5.40 o 
   0   7  12       18.51       28.57      4.21 o 
   1   7  12      172.33      185.29      4.86 o 
   2   7  12        5.39        8.78      4.64 o 
   3   7  12       21.56       19.52      4.15 o 
  -3   8  12      101.16       82.65      4.75 o 
  -2   8  12     1898.68     1933.43     10.26 o 
  -1   8  12       14.46        9.99      4.06 o 
   0   8  12     3203.12     3358.83     22.66 o 
   1   8  12       91.03       98.99      4.38 o 
   2   8  12     4740.93     4913.66     13.25 o 
   3   8  12        2.82        3.82      4.41 o 
  -3   9  12        1.53        5.84      3.84 o 
  -2   9  12        1.06       -0.92      3.75 o 
  -1   9  12       97.33       97.78      6.48 o 
   0   9  12        8.42        3.48      4.51 o 
   1   9  12      415.96      422.62      4.54 o 
   2   9  12      266.45      276.85      5.07 o 
   3   9  12        1.00        4.02      4.52 o 
  -3  10  12      231.97      219.46      3.98 o 
  -2  10  12      662.44      718.42      9.02 o 
  -1  10  12      729.31      741.07     11.60 o 
   0  10  12     1706.50     1868.40     14.65 o 
   1  10  12        7.40        9.01      3.59 o 
   2  10  12      693.86      727.19      7.31 o 
   3  10  12       69.93       81.42      5.23 o 
  -3  11  12       78.14       75.28      7.80 o 
  -2  11  12       76.89       68.45      6.97 o 
  -1  11  12        1.35        4.28      3.56 o 
   0  11  12       52.73       57.55      5.44 o 
   1  11  12       58.04       53.35      4.00 o 
   2  11  12       30.53       23.54      4.53 o 
  -2  12  12       36.93       32.94      4.15 o 
  -1  12  12      574.70      594.63     12.32 o 
   0  12  12       58.17       61.05      3.96 o 
   1  12  12      857.33      834.08     18.96 o 
   2  12  12       24.08       24.18      3.82 o 
  -2  13  12        3.05       -1.34      4.34 o 
  -1  13  12       28.50       22.71      3.68 o 
   0  13  12        0.54       -1.52      3.53 o 
   1  13  12        8.13        4.38      3.84 o 
  -1  14  12      950.82      877.80     48.95 o 
   0  14  12      748.44      717.74     32.52 o 
   1  14  12      791.11      722.91     34.30 o 
  -3   0  13        4.87       -2.75      5.12 o 
  -1   0  13        1.61        4.14      4.28 o 
   1   0  13       36.11       41.40      5.42 o 
   3   0  13        7.34        1.16      6.28 o 
  -4   1  13     1110.70     1046.93     25.17 o 
  -3   1  13     1814.96     1992.99     20.81 o 
  -2   1  13      258.32      298.71      7.35 o 
  -1   1  13      584.56      577.55      5.33 o 
   0   1  13     1241.47     1252.75      7.19 o 
   1   1  13      548.65      547.99      7.86 o 
   2   1  13     1792.99     1847.02      9.60 o 
   3   1  13        4.82        2.22      4.58 o 
   4   1  13      297.96      274.75     20.55 o 
  -4   2  13        2.69        1.18      4.80 o 
  -3   2  13       15.46       19.35      3.34 o 
  -2   2  13       16.48       14.50      3.81 o 
  -1   2  13      208.49      198.24      3.22 o 
   0   2  13      270.41      278.08      4.80 o 
   1   2  13       41.28       46.45      3.14 o 
   2   2  13       83.97       81.89      5.87 o 
   3   2  13      122.21      110.55      4.95 o 
   4   2  13        0.07        0.21      6.79 o 
  -4   3  13      142.30      135.63      6.69 o 
  -3   3  13     3415.95     3541.70     25.30 o 
  -2   3  13      293.06      313.84      5.84 o 
  -1   3  13     1525.47     1519.30     16.28 o 
   0   3  13     2766.89     2827.53     14.23 o 
   1   3  13     2007.61     2001.13     14.72 o 
   2   3  13      960.01      959.17      6.73 o 
   3   3  13      683.97      627.31      6.81 o 
   4   3  13      145.21      143.38     14.76 o 
  -4   4  13       11.64       14.03      4.53 o 
  -3   4  13        4.10        4.60      4.09 o 
  -2   4  13        6.92        8.14      4.78 o 
  -1   4  13        0.03        1.30      4.22 o 
   0   4  13       16.55       20.08      3.37 o 
   1   4  13        2.33        1.10      4.32 o 
   2   4  13        5.80        6.46      3.93 o 
   3   4  13      103.80      102.65      4.79 o 
   4   4  13        3.42        4.10      6.17 o 
  -4   5  13        1.05        3.52      5.40 o 
  -3   5  13     1258.65     1271.17     14.30 o 
  -2   5  13        3.41        6.38      5.16 o 
  -1   5  13     3084.80     3340.03     33.21 o 
   0   5  13      235.34      243.43      3.71 o 
   1   5  13      186.07      211.77      4.84 o 
   2   5  13       24.65       29.34      4.12 o 
   3   5  13      567.74      565.88      6.27 o 
  -3   6  13       67.12       71.56      4.70 o 
  -2   6  13       25.34       20.57      3.79 o 
  -1   6  13       64.90       59.67      4.97 o 
   0   6  13        0.93        5.83      3.54 o 
   1   6  13        1.59       -0.08      4.25 o 
   2   6  13       10.50        8.70      4.57 o 
   3   6  13       35.81       35.34      4.82 o 
  -3   7  13        5.09        5.17      5.17 o 
  -2   7  13      798.67      770.70      9.37 o 
  -1   7  13      569.31      573.51      5.41 o 
   0   7  13     1885.31     2017.08     10.54 o 
   1   7  13       11.18       14.36      4.73 o 
   2   7  13     1023.02     1072.63      9.03 o 
   3   7  13       77.92       81.73      5.05 o 
  -3   8  13        9.50        9.59      3.48 o 
  -2   8  13        4.72        2.72      4.36 o 
  -1   8  13        0.62        5.95      3.72 o 
   0   8  13        9.06       13.93      4.31 o 
   1   8  13      171.74      185.25      5.70 o 
   2   8  13      271.45      272.74      4.61 o 
   3   8  13        3.86       -2.07      4.68 o 
  -3   9  13      114.78      111.34      6.14 o 
  -2   9  13      496.06      503.60     14.83 o 
  -1   9  13      182.72      187.41      7.19 o 
   0   9  13     1684.99     1753.09     15.68 o 
   1   9  13      250.36      241.98      7.01 o 
   2   9  13     2649.64     2628.88     19.11 o 
   3   9  13        8.85        6.90      5.46 o 
  -2  10  13        2.70        4.69      4.03 o 
  -1  10  13        8.46        7.70      5.12 o 
   0  10  13        3.45       12.07      4.11 o 
   1  10  13        0.08        3.54      3.86 o 
   2  10  13      212.88      194.42      4.86 o 
  -2  11  13       74.93       97.82      5.44 o 
  -1  11  13      247.01      227.57      8.04 o 
   0  11  13     1191.19     1146.36     19.30 o 
   1  11  13      162.75      143.00      6.56 o 
   2  11  13      685.74      634.01     17.26 o 
  -1  12  13       40.72       35.54      4.14 o 
   0  12  13       17.93       11.45      4.91 o 
   1  12  13       63.66       53.41      5.61 o 
  -1  13  13      602.73      516.53     19.07 o 
   0  13  13      225.43      207.80      7.21 o 
  -2   0  14      628.99      683.20     19.97 o 
   0   0  14      299.61      322.19      6.26 o 
   2   0  14     2026.84     2077.07     31.65 o 
  -3   1  14       59.99       68.63      4.37 o 
  -2   1  14        4.55        9.45      3.80 o 
  -1   1  14       15.74       15.46      3.70 o 
   0   1  14      112.25      111.34      5.02 o 
   1   1  14      240.49      256.88      4.51 o 
   2   1  14       25.27       29.90      5.17 o 
   3   1  14       12.81       10.27      4.43 o 
  -3   2  14     1926.93     1934.97     39.81 o 
  -2   2  14      327.37      335.46      9.37 o 
  -1   2  14      635.92      706.65      6.73 o 
   0   2  14     1199.93     1286.03     10.45 o 
   1   2  14     2008.25     2120.27     15.20 o 
   2   2  14     1081.55     1128.56      6.90 o 
   3   2  14       72.48       72.23      4.70 o 
  -3   3  14        1.12        2.51      3.84 o 
  -2   3  14      162.39      159.01      4.20 o 
  -1   3  14      309.01      297.40      4.49 o 
   0   3  14      432.22      459.54     12.75 o 
   1   3  14        9.55        6.18      5.10 o 
   2   3  14       35.07       38.10      4.57 o 
   3   3  14       18.95       18.00      4.52 o 
  -3   4  14     1248.03     1205.07     25.04 o 
  -2   4  14        9.87       14.66      3.72 o 
  -1   4  14     4340.71     4589.73     25.31 o 
   0   4  14        7.53       20.28      4.97 o 
   1   4  14      144.08      147.98      5.00 o 
   2   4  14       20.83       23.80      4.30 o 
   3   4  14      484.77      455.83     17.99 o 
  -3   5  14       43.31       37.61      3.82 o 
  -2   5  14       10.52        7.45      4.61 o 
  -1   5  14      176.60      164.49      4.98 o 
   0   5  14      212.78      211.08      3.89 o 
   1   5  14        1.25        4.37      4.15 o 
   2   5  14        0.37       -3.65      3.65 o 
   3   5  14        0.01       -0.91      4.47 o 
  -3   6  14       26.60       13.13      4.16 o 
  -2   6  14       12.26       14.24      5.00 o 
  -1   6  14     2390.17     2483.51     23.75 o 
   0   6  14      640.99      640.22      7.41 o 
   1   6  14       32.90       39.93      3.68 o 
   2   6  14      641.07      621.75      7.06 o 
   3   6  14      507.30      512.63      6.89 o 
  -3   7  14       33.94       25.96      5.98 o 
  -2   7  14       14.35       21.36      4.78 o 
  -1   7  14        1.60        1.87      3.72 o 
   0   7  14        0.32       -0.14      7.05 o 
   1   7  14        8.49        8.89      4.66 o 
   2   7  14       45.75       41.76      3.54 o 
   3   7  14       62.58       61.52      6.01 o 
  -3   8  14      785.01      737.26     48.51 o 
  -2   8  14     1452.80     1434.50     28.26 o 
  -1   8  14       22.77       25.61      3.90 o 
   0   8  14     1491.28     1570.83     13.47 o 
   1   8  14       84.98       86.08      4.18 o 
   2   8  14     1127.11     1058.32     24.45 o 
  -2   9  14        4.26        6.62      3.84 o 
  -1   9  14        0.22       -4.07      4.07 o 
   0   9  14       15.59       13.62      4.33 o 
   1   9  14      242.48      208.60      7.18 o 
   2   9  14      127.86      108.28      5.90 o 
  -2  10  14      277.36      250.56     16.65 o 
  -1  10  14      938.12      851.87     16.68 o 
   0  10  14      699.65      662.77     23.00 o 
   1  10  14      302.72      269.53      9.86 o 
   2  10  14     1158.23     1115.22     24.85 o 
  -1  11  14       45.75       54.03      5.80 o 
   0  11  14       66.63       56.98      3.49 o 
   1  11  14        0.16       -4.82      4.82 o 
   0  12  14       37.32       34.94      5.45 o 
  -3   0  15      130.59      155.12      5.37 o 
  -1   0  15        1.82        4.64      4.96 o 
   1   0  15      131.16      137.89      6.61 o 
   3   0  15      134.70      130.07      8.10 o 
  -3   1  15       25.21       14.97      3.82 o 
  -2   1  15      951.95      983.77     15.52 o 
  -1   1  15        6.24        9.41      3.97 o 
   0   1  15      305.83      316.27      6.96 o 
   1   1  15      378.81      376.91      5.69 o 
   2   1  15     2279.10     2182.28     39.31 o 
   3   1  15       63.63       56.78      5.56 o 
  -3   2  15       13.05       10.22      5.72 o 
  -2   2  15        1.33       -3.89      3.89 o 
  -1   2  15        7.50        8.77      3.93 o 
   0   2  15      276.70      288.21      9.24 o 
   1   2  15      262.76      277.84      4.01 o 
   2   2  15       14.91       11.84      4.35 o 
   3   2  15       17.86       18.18      5.10 o 
  -3   3  15     1639.27     1625.33     25.51 o 
  -2   3  15       27.41       27.61      4.10 o 
  -1   3  15     1334.59     1435.82      8.53 o 
   0   3  15        7.47       14.72      3.93 o 
   1   3  15      411.68      412.64      7.23 o 
   2   3  15      221.80      204.92      7.30 o 
   3   3  15       74.97       74.56      5.60 o 
  -3   4  15       11.14       -2.43      4.37 o 
  -2   4  15        0.71       -4.62      4.62 o 
  -1   4  15        9.27        3.43      3.77 o 
   0   4  15      261.83      265.47      5.60 o 
   1   4  15        2.95        5.61      4.14 o 
   2   4  15        7.95       11.34      4.47 o 
   3   4  15       60.57       55.12      5.96 o 
  -3   5  15      670.67      608.57     27.65 o 
  -2   5  15      195.16      184.05      3.61 o 
  -1   5  15     3039.77     2989.93     18.44 o 
   0   5  15       10.54       11.54      4.94 o 
   1   5  15      952.89      960.52     20.43 o 
   2   5  15      292.59      262.49      5.36 o 
  -2   6  15      159.21      152.51      7.57 o 
  -1   6  15       24.04       28.79      4.65 o 
   0   6  15       78.87       75.50      4.26 o 
   1   6  15       19.53       21.86      4.35 o 
   2   6  15        4.91        0.32      4.19 o 
  -2   7  15      738.55      816.78     20.34 o 
  -1   7  15      300.81      268.50      6.73 o 
   0   7  15      556.01      580.79     10.06 o 
   1   7  15      632.68      604.08     17.32 o 
   2   7  15      580.24      579.29      9.91 o 
  -2   8  15        1.20        2.05      4.55 o 
  -1   8  15       16.97       14.53      3.55 o 
   0   8  15        1.08        1.41      4.35 o 
   1   8  15       23.71       16.00      4.31 o 
   2   8  15      242.63      206.15      7.35 o 
  -1   9  15       35.77       31.37      5.13 o 
   0   9  15      401.60      362.97     14.80 o 
   1   9  15       29.33       23.69      4.85 o 
  -1  10  15       59.00       50.15      4.46 o 
   0  10  15       46.31       34.15      5.16 o 
  -2   0  16     4174.28     4319.73     89.42 o 
   0   0  16     1119.50     1162.28     27.00 o 
   2   0  16     2234.23     2039.74     94.10 o 
  -2   1  16      108.62      116.61      6.19 o 
  -1   1  16       11.10       15.82      3.56 o 
   0   1  16       45.36       41.01      4.70 o 
   1   1  16       23.53       17.90      4.37 o 
   2   1  16       19.96       18.72      4.31 o 
  -2   2  16      304.48      301.09      4.55 o 
  -1   2  16      581.00      575.10      9.34 o 
   0   2  16      275.20      277.90      6.94 o 
   1   2  16      117.82      122.51      4.31 o 
   2   2  16      764.59      663.29     13.44 o 
  -2   3  16       39.06       28.74      4.16 o 
  -1   3  16        1.08       -5.10      5.86 o 
   0   3  16        7.84       11.63      4.08 o 
   1   3  16      470.13      425.85     10.83 o 
   2   3  16      139.90      127.49      6.41 o 
  -2   4  16      130.75      107.72      5.46 o 
  -1   4  16     1812.26     1763.86     39.60 o 
   0   4  16       15.35       15.22      4.08 o 
   1   4  16     3106.14     2887.11     59.93 o 
   2   4  16      298.99      295.15      9.04 o 
  -2   5  16       83.32       73.22      5.11 o 
  -1   5  16       18.89       17.85      3.75 o 
   0   5  16        1.64        0.72      3.67 o 
   1   5  16       48.29       51.47      4.17 o 
   2   5  16       44.04       43.73      5.37 o 
  -2   6  16      201.40      192.11     11.75 o 
  -1   6  16     1423.45     1252.58     32.81 o 
   0   6  16      350.92      319.94      8.06 o 
   1   6  16     1600.20     1519.78     42.94 o 
  -1   7  16        0.49       -5.45      5.45 o 
   0   7  16        7.79        3.40      3.97 o 
   1   7  16        6.96       13.09      3.99 o 
  -1   8  16      161.87      147.95      6.77 o 
   0   8  16      682.25      659.95     18.90 o 
  -1   0  17       23.57       18.85      4.33 o 
   1   0  17       53.38       50.71      7.45 o 
  -1   1  17       45.39       36.05      4.04 o 
   0   1  17      280.75      259.16     15.82 o 
   1   1  17        7.18        3.73      4.60 o 
  -1   2  17       36.37       28.32      4.89 o 
   0   2  17        0.78       -1.37      4.57 o 
   1   2  17      157.52      138.36      4.44 o 
  -1   3  17      683.45      702.42     11.87 o 
   0   3  17       87.43       81.81      6.39 o 
   1   3  17      609.88      571.43     15.92 o 
  -1   4  17        0.70       -0.84      3.83 o 
   0   4  17      233.55      211.70     13.85 o 
   1   4  17        2.15       -1.18      5.07 o 
  -1   5  17      926.73      730.63     80.50 o 
   0   5  17      106.69       95.33      4.50 o 
                                                 
